# Supplementary material for: Early stimulated immune responses predict clinical disease severity in hospitalized COVID-19 patients
Source: Commun Med (Lond). 2022 Sep 12;2:114. doi: 10.1038/s43856-022-00178-5 (PMC9466310; doi:10.1038/s43856-022-00178-5)
Supplement: Supplementary file 2 — Supplementary Data 1 [file 43856_2022_178_MOESM2_ESM.xlsx]

## Sheet: Fig1B
	Days from admission (day0)
Subject	Admitted prior to COVID19	Symptomdebut	Testpos	Days admitted	Mors	Discharged	Readmission1	Redischarged1	Readmission2	Redischarged2	Grade1start	Grade1stop	Grade1start2	Grade1stop2	Grade1start3	Grade1stop3	Grade1start4	Grade1stop4	Grade2start	Grade2stop	Grade2start2	Grade2stop2	Grade2start3	Grade2stop3	Grade3start	Grade3stop	Grade4start	Grade4stop
1	NA	-2	0	3	NA	3	NA	NA	NA	NA	0	3	NA	NA	NA	NA	NA	NA	NA	NA	NA	NA	NA	NA	NA	NA	NA	NA
2	NA	-14	-13	51	NA	21	22	40	42	51	0	5	20	21	34	40	42	51	5	9	15	20	22	34	9	15	NA	NA
3	NA	-2	0	38	NA	38	NA	NA	NA	NA	0	13	18	20	22	38	NA	NA	13	18	20	22	NA	NA	NA	NA	NA	NA
4	NA	0	0	24	NA	3	16	24	NA	NA	0	3	16	24	NA	NA	NA	NA	NA	NA	NA	NA	NA	NA	NA	NA	NA	NA
5	NA	-10	0	16	NA	16	NA	NA	NA	NA	0	5	13	16	NA	NA	NA	NA	5	13	NA	NA	NA	NA	NA	NA	NA	NA
6	NA	-5	4	36	NA	15	21	36	NA	NA	0	15	21	36	NA	NA	NA	NA	NA	NA	NA	NA	NA	NA	NA	NA	NA	NA
7	NA	0	0	8	NA	8	NA	NA	NA	NA	0	8	NA	NA	NA	NA	NA	NA	NA	NA	NA	NA	NA	NA	NA	NA	NA	NA
8	NA	-9	0	10	10	NA	NA	NA	NA	NA	NA	NA	NA	NA	NA	NA	NA	NA	0	2	NA	NA	NA	NA	2	10	NA	NA
9	NA	-7	0	4	NA	4	NA	NA	NA	NA	0	4	NA	NA	NA	NA	NA	NA	NA	NA	NA	NA	NA	NA	NA	NA	NA	NA
10	-21	-12	-1	50	NA	50	NA	NA	NA	NA	0	8	NA	NA	40	50	NA	NA	8	9	NA	NA	NA	NA	9	10	10	40
11	NA	-5	-4	26	NA	26	NA	NA	NA	NA	0	9	16	26	NA	NA	NA	NA	9	16	NA	NA	NA	NA	NA	NA	NA	NA
12	-31	-8	-8	8	8	NA	NA	NA	NA	NA	NA	NA	NA	NA	NA	NA	NA	NA	NA	NA	NA	NA	NA	NA	0	5	5	8
13	NA	-7	-2	5	NA	5	NA	NA	NA	NA	0	5	NA	NA	NA	NA	NA	NA	NA	NA	NA	NA	NA	NA	NA	NA	NA	NA
14	NA	-14	-14	2	NA	2	NA	NA	NA	NA	0	2	NA	NA	NA	NA	NA	NA	NA	NA	NA	NA	NA	NA	NA	NA	NA	NA
15	NA	-4	0	6	NA	6	NA	NA	NA	NA	0	6	NA	NA	NA	NA	NA	NA	NA	NA	NA	NA	NA	NA	NA	NA	NA	NA
16	NA	-3	0	29	NA	29	NA	NA	NA	NA	0	29	NA	NA	NA	NA	NA	NA	NA	NA	NA	NA	NA	NA	NA	NA	NA	NA
17	NA	-1	-1	3	NA	3	NA	NA	NA	NA	0	3	NA	NA	NA	NA	NA	NA	NA	NA	NA	NA	NA	NA	NA	NA	NA	NA
18	-1	-3	-6	6	NA	6	NA	NA	NA	NA	NA	NA	3	6	NA	NA	NA	NA	NA	NA	NA	NA	NA	NA	0	3	NA	NA
19	NA	-6	-3	47	NA	47	NA	NA	NA	NA	0	2	29	47	NA	NA	NA	NA	2	5	NA	NA	NA	NA	5	10	10	29
20	NA	-8	-9	7	NA	7	NA	NA	NA	NA	0	1	4	7	NA	NA	NA	NA	1	4	NA	NA	NA	NA	NA	NA	NA	NA
21	NA	-6	-11	9	NA	9	NA	NA	NA	NA	0	9	NA	NA	NA	NA	NA	NA	NA	NA	NA	NA	NA	NA	NA	NA	NA	NA
22	NA	-12	-8	7	NA	7	NA	NA	NA	NA	0	7	NA	NA	NA	NA	NA	NA	NA	NA	NA	NA	NA	NA	NA	NA	NA	NA
23	NA	-6	-8	6	NA	6	NA	NA	NA	NA	0	1	NA	NA	NA	NA	NA	NA	1	3	4	6	NA	NA	3	4	NA	NA
24	NA	-10	-2	4	NA	4	NA	NA	NA	NA	0	4	NA	NA	NA	NA	NA	NA	NA	NA	NA	NA	NA	NA	NA	NA	NA	NA
25	NA	-7	-2	19	NA	19	NA	NA	NA	NA	0	1	18	19	NA	NA	NA	NA	1	3	14	18	NA	NA	3	14	NA	NA
26	NA	-9	-2	13	NA	13	NA	NA	NA	NA	0	4	8	13	NA	NA	NA	NA	4	5	NA	NA	NA	NA	5	8	NA	NA
27	NA	-3	-1	13	NA	2	11	13	NA	NA	0	2	11	13	NA	NA	NA	NA	NA	NA	NA	NA	NA	NA	NA	NA	NA	NA
28	NA	-14	-2	4	NA	4	NA	NA	NA	NA	0	4	NA	NA	NA	NA	NA	NA	NA	NA	NA	NA	NA	NA	NA	NA	NA	NA
29	NA	0	0	7	NA	7	NA	NA	NA	NA	0	1	4	7	NA	NA	NA	NA	NA	NA	NA	NA	NA	NA	1	4	NA	NA
30	NA	-2	-9	11	NA	3	5	11	NA	NA	0	1	3	3	5	11	NA	NA	1	3	NA	NA	NA	NA	NA	NA	NA	NA

## Sheet: Fig2A
Subject	Stimuli	Peak Severity Grade	Cytokine	Concentration (pg/ml)
1	Unstimulated	1	IFNa	3.712
1	Unstimulated	1	IFNg	2.532
1	Unstimulated	1	IL10	0.44
1	Unstimulated	1	IL12	0.1
1	Unstimulated	1	IL17A	3.8
1	Unstimulated	1	IL1b	2.14
1	Unstimulated	1	IL6	2.37
1	Unstimulated	1	IL8	14.612
1	Unstimulated	1	TNFa	6.196
3	Unstimulated	2	IFNa	4.32
3	Unstimulated	2	IFNg	1.518
3	Unstimulated	2	IL10	4.022
3	Unstimulated	2	IL12	52.972
3	Unstimulated	2	IL17A	3.514
3	Unstimulated	2	IL1b	1.122
3	Unstimulated	2	IL6	7.83
3	Unstimulated	2	IL8	8.906
3	Unstimulated	2	TNFa	2.208
5	Unstimulated	2	IFNa	0.1
5	Unstimulated	2	IFNg	10.576
5	Unstimulated	2	IL10	1.506
5	Unstimulated	2	IL12	52.972
5	Unstimulated	2	IL17A	0.1
5	Unstimulated	2	IL1b	7.358
5	Unstimulated	2	IL6	19.384
5	Unstimulated	2	IL8	964.326
5	Unstimulated	2	TNFa	10.01
7	Unstimulated	1	IFNa	9.52
7	Unstimulated	1	IFNg	4.856
7	Unstimulated	1	IL10	0.514
7	Unstimulated	1	IL12	50.144
7	Unstimulated	1	IL17A	3.202
7	Unstimulated	1	IL1b	1.008
7	Unstimulated	1	IL6	8.522
7	Unstimulated	1	IL8	145.92
7	Unstimulated	1	TNFa	2.458
8	Unstimulated	4	IFNa	0.1
8	Unstimulated	4	IFNg	0.1
8	Unstimulated	4	IL10	2.672
8	Unstimulated	4	IL12	43.372
8	Unstimulated	4	IL17A	3.312
8	Unstimulated	4	IL1b	0.54
8	Unstimulated	4	IL6	32.092
8	Unstimulated	4	IL8	21.916
8	Unstimulated	4	TNFa	1.878
9	Unstimulated	1	IFNa	0.1
9	Unstimulated	1	IFNg	3.668
9	Unstimulated	1	IL10	0.1
9	Unstimulated	1	IL12	85.372
9	Unstimulated	1	IL17A	3.22
9	Unstimulated	1	IL1b	1.606
9	Unstimulated	1	IL6	1.216
9	Unstimulated	1	IL8	49.548
9	Unstimulated	1	TNFa	0.54
10	Unstimulated	4	IFNa	0.1
10	Unstimulated	4	IFNg	24.1
10	Unstimulated	4	IL10	0.1
10	Unstimulated	4	IL12	85.372
10	Unstimulated	4	IL17A	1.668
10	Unstimulated	4	IL1b	0.556
10	Unstimulated	4	IL6	120.25
10	Unstimulated	4	IL8	47.032
10	Unstimulated	4	TNFa	0.986
11	Unstimulated	2	IFNa	0.1
11	Unstimulated	2	IFNg	16.366
11	Unstimulated	2	IL10	4.618
11	Unstimulated	2	IL12	85.372
11	Unstimulated	2	IL17A	1.668
11	Unstimulated	2	IL1b	0.556
11	Unstimulated	2	IL6	74.242
11	Unstimulated	2	IL8	326.492
11	Unstimulated	2	TNFa	1.438
12	Unstimulated	4	IFNa	7.942
12	Unstimulated	4	IFNg	21.516
12	Unstimulated	4	IL10	0.1
12	Unstimulated	4	IL12	0.1
12	Unstimulated	4	IL17A	1.668
12	Unstimulated	4	IL1b	0.556
12	Unstimulated	4	IL6	4.756
12	Unstimulated	4	IL8	29.444
12	Unstimulated	4	TNFa	1.438
14	Unstimulated	1	IFNa	2.036
14	Unstimulated	1	IFNg	54.404
14	Unstimulated	1	IL10	4.678
14	Unstimulated	1	IL12	567.212
14	Unstimulated	1	IL17A	15.612
14	Unstimulated	1	IL1b	24.078
14	Unstimulated	1	IL6	162.754
14	Unstimulated	1	IL8	1030.55
14	Unstimulated	1	TNFa	19.028
15	Unstimulated	1	IFNa	0.282
15	Unstimulated	1	IFNg	0.1
15	Unstimulated	1	IL10	3.62
15	Unstimulated	1	IL12	84.136
15	Unstimulated	1	IL17A	2.786
15	Unstimulated	1	IL1b	1.034
15	Unstimulated	1	IL6	137.218
15	Unstimulated	1	IL8	32.336
15	Unstimulated	1	TNFa	2.036
16	Unstimulated	1	IFNa	1.67
16	Unstimulated	1	IFNg	6.102
16	Unstimulated	1	IL10	0.1
16	Unstimulated	1	IL12	0.1
16	Unstimulated	1	IL17A	0.1
16	Unstimulated	1	IL1b	1.93
16	Unstimulated	1	IL6	4.706
16	Unstimulated	1	IL8	18.864
16	Unstimulated	1	TNFa	5.434
17	Unstimulated	1	IFNa	7.56
17	Unstimulated	1	IFNg	8.564
17	Unstimulated	1	IL10	3.418
17	Unstimulated	1	IL12	114.666
17	Unstimulated	1	IL17A	0.1
17	Unstimulated	1	IL1b	1.61
17	Unstimulated	1	IL6	3.81
17	Unstimulated	1	IL8	133.866
17	Unstimulated	1	TNFa	8.33
19	Unstimulated	4	IFNa	0.1
19	Unstimulated	4	IFNg	5.054
19	Unstimulated	4	IL10	4.14
19	Unstimulated	4	IL12	0.1
19	Unstimulated	4	IL17A	0.1
19	Unstimulated	4	IL1b	0.1
19	Unstimulated	4	IL6	8.128
19	Unstimulated	4	IL8	8.5
19	Unstimulated	4	TNFa	1.758
20	Unstimulated	2	IFNa	3.27
20	Unstimulated	2	IFNg	11.176
20	Unstimulated	2	IL10	2.356
20	Unstimulated	2	IL12	110.08
20	Unstimulated	2	IL17A	1.772
20	Unstimulated	2	IL1b	3.99
20	Unstimulated	2	IL6	1.684
20	Unstimulated	2	IL8	238.892
20	Unstimulated	2	TNFa	6.464
21	Unstimulated	1	IFNa	2.474
21	Unstimulated	1	IFNg	14.874
21	Unstimulated	1	IL10	4.366
21	Unstimulated	1	IL12	179.968
21	Unstimulated	1	IL17A	2.588
21	Unstimulated	1	IL1b	8.428
21	Unstimulated	1	IL6	4.71
21	Unstimulated	1	IL8	272.284
21	Unstimulated	1	TNFa	6.074
24	Unstimulated	1	IFNa	2.346
24	Unstimulated	1	IFNg	102.944
24	Unstimulated	1	IL10	7.484
24	Unstimulated	1	IL12	768.67
24	Unstimulated	1	IL17A	14.232
24	Unstimulated	1	IL1b	100.592
24	Unstimulated	1	IL6	62.73
24	Unstimulated	1	IL8	1608.64
24	Unstimulated	1	TNFa	13.288
25	Unstimulated	3	IFNa	3.732
25	Unstimulated	3	IFNg	6.83
25	Unstimulated	3	IL10	4.996
25	Unstimulated	3	IL12	26.514
25	Unstimulated	3	IL17A	1.772
25	Unstimulated	3	IL1b	1.398
25	Unstimulated	3	IL6	12.264
25	Unstimulated	3	IL8	29.882
25	Unstimulated	3	TNFa	3.11
26	Unstimulated	3	IFNa	0.48
26	Unstimulated	3	IFNg	44.596
26	Unstimulated	3	IL10	4.138
26	Unstimulated	3	IL12	26.514
26	Unstimulated	3	IL17A	0.1
26	Unstimulated	3	IL1b	1.398
26	Unstimulated	3	IL6	10.508
26	Unstimulated	3	IL8	32.782
26	Unstimulated	3	TNFa	2.006
27	Unstimulated	1	IFNa	27.714
27	Unstimulated	1	IFNg	0.1
27	Unstimulated	1	IL10	0.1
27	Unstimulated	1	IL12	0.1
27	Unstimulated	1	IL17A	0.1
27	Unstimulated	1	IL1b	0.1
27	Unstimulated	1	IL6	1.684
27	Unstimulated	1	IL8	16.62
27	Unstimulated	1	TNFa	5.902
28	Unstimulated	1	IFNa	0.48
28	Unstimulated	1	IFNg	0.1
28	Unstimulated	1	IL10	0.376
28	Unstimulated	1	IL12	26.514
28	Unstimulated	1	IL17A	5.02
28	Unstimulated	1	IL1b	1.398
28	Unstimulated	1	IL6	1.238
28	Unstimulated	1	IL8	18.28
28	Unstimulated	1	TNFa	0.92
29	Unstimulated	3	IFNa	3.536
29	Unstimulated	3	IFNg	41.738
29	Unstimulated	3	IL10	0.1
29	Unstimulated	3	IL12	0.1
29	Unstimulated	3	IL17A	0.1
29	Unstimulated	3	IL1b	0.1
29	Unstimulated	3	IL6	26.916
29	Unstimulated	3	IL8	15.278
29	Unstimulated	3	TNFa	5.08
30	Unstimulated	2	IFNa	0.7
30	Unstimulated	2	IFNg	11.19
30	Unstimulated	2	IL10	1.614
30	Unstimulated	2	IL12	42.916
30	Unstimulated	2	IL17A	2.588
30	Unstimulated	2	IL1b	1.774
30	Unstimulated	2	IL6	1.83
30	Unstimulated	2	IL8	185.58
30	Unstimulated	2	TNFa	2.704
1	LPS	1	IFNa	36.596
1	LPS	1	IFNg	447.708
1	LPS	1	IL10	3.1
1	LPS	1	IL12	5592.29
1	LPS	1	IL17A	28.544
1	LPS	1	IL1b	14258.7
1	LPS	1	IL6	11610.7
1	LPS	1	IL8	4349.64
1	LPS	1	TNFa	12954.8
3	LPS	2	IFNa	18.268
3	LPS	2	IFNg	57.296
3	LPS	2	IL10	36.564
3	LPS	2	IL12	1108.82
3	LPS	2	IL17A	13.624
3	LPS	2	IL1b	1155.22
3	LPS	2	IL6	4982.42
3	LPS	2	IL8	3689.44
3	LPS	2	TNFa	1816.76
5	LPS	2	IFNa	11.528
5	LPS	2	IFNg	111.416
5	LPS	2	IL10	47.812
5	LPS	2	IL12	1235.94
5	LPS	2	IL17A	20.068
5	LPS	2	IL1b	3697.28
5	LPS	2	IL6	7679.7
5	LPS	2	IL8	6314.92
5	LPS	2	TNFa	1891.82
7	LPS	1	IFNa	24.68
7	LPS	1	IFNg	91.652
7	LPS	1	IL10	176.392
7	LPS	1	IL12	1276.87
7	LPS	1	IL17A	18.22
7	LPS	1	IL1b	2785.86
7	LPS	1	IL6	8306.44
7	LPS	1	IL8	6026.48
7	LPS	1	TNFa	4105.12
8	LPS	4	IFNa	2.932
8	LPS	4	IFNg	52.376
8	LPS	4	IL10	30.224
8	LPS	4	IL12	733.316
8	LPS	4	IL17A	12.832
8	LPS	4	IL1b	238.56
8	LPS	4	IL6	1991.45
8	LPS	4	IL8	4304.34
8	LPS	4	TNFa	325.652
9	LPS	1	IFNa	11.532
9	LPS	1	IFNg	248.8
9	LPS	1	IL10	33.444
9	LPS	1	IL12	1220.09
9	LPS	1	IL17A	15.376
9	LPS	1	IL1b	2966.25
9	LPS	1	IL6	6100.02
9	LPS	1	IL8	2897.44
9	LPS	1	TNFa	3371.33
10	LPS	4	IFNa	4.504
10	LPS	4	IFNg	22.496
10	LPS	4	IL10	0.1
10	LPS	4	IL12	170.744
10	LPS	4	IL17A	3.336
10	LPS	4	IL1b	0.1
10	LPS	4	IL6	104.884
10	LPS	4	IL8	59.66
10	LPS	4	TNFa	0.208
11	LPS	2	IFNa	0.1
11	LPS	2	IFNg	7.336
11	LPS	2	IL10	5.736
11	LPS	2	IL12	0.1
11	LPS	2	IL17A	3.336
11	LPS	2	IL1b	4.244
11	LPS	2	IL6	61.124
11	LPS	2	IL8	272.396
11	LPS	2	TNFa	1.08
12	LPS	4	IFNa	11.532
12	LPS	4	IFNg	55.972
12	LPS	4	IL10	7.98
12	LPS	4	IL12	590.46
12	LPS	4	IL17A	3.336
12	LPS	4	IL1b	81.6
12	LPS	4	IL6	1396.86
12	LPS	4	IL8	3613.63
12	LPS	4	TNFa	334.096
14	LPS	1	IFNa	37.96
14	LPS	1	IFNg	645.748
14	LPS	1	IL10	149.628
14	LPS	1	IL12	4664.72
14	LPS	1	IL17A	94.612
14	LPS	1	IL1b	8806.36
14	LPS	1	IL6	74245.2
14	LPS	1	IL8	6777.79
14	LPS	1	TNFa	4434.74
15	LPS	1	IFNa	25.752
15	LPS	1	IFNg	368.456
15	LPS	1	IL10	49.212
15	LPS	1	IL12	3544.56
15	LPS	1	IL17A	63.248
15	LPS	1	IL1b	1408.95
15	LPS	1	IL6	34711.6
15	LPS	1	IL8	6476.35
15	LPS	1	TNFa	2002.52
16	LPS	1	IFNa	17.964
16	LPS	1	IFNg	142.44
16	LPS	1	IL10	21.412
16	LPS	1	IL12	1763.59
16	LPS	1	IL17A	38.188
16	LPS	1	IL1b	579.74
16	LPS	1	IL6	2252.94
16	LPS	1	IL8	3369.49
16	LPS	1	TNFa	715.388
17	LPS	1	IFNa	63.516
17	LPS	1	IFNg	561.972
17	LPS	1	IL10	108.316
17	LPS	1	IL12	5237.09
17	LPS	1	IL17A	86.58
17	LPS	1	IL1b	3807.95
17	LPS	1	IL6	5788.48
17	LPS	1	IL8	6072.06
17	LPS	1	TNFa	3932
19	LPS	4	IFNa	9.724
19	LPS	4	IFNg	104.124
19	LPS	4	IL10	20.04
19	LPS	4	IL12	1098.7
19	LPS	4	IL17A	15.736
19	LPS	4	IL1b	84.416
19	LPS	4	IL6	1147.88
19	LPS	4	IL8	1822.25
19	LPS	4	TNFa	197.652
20	LPS	2	IFNa	53.632
20	LPS	2	IFNg	567.16
20	LPS	2	IL10	118.192
20	LPS	2	IL12	4327.46
20	LPS	2	IL17A	91.984
20	LPS	2	IL1b	3292.69
20	LPS	2	IL6	7518.65
20	LPS	2	IL8	6689.48
20	LPS	2	TNFa	1071.52
21	LPS	1	IFNa	32.944
21	LPS	1	IFNg	472.88
21	LPS	1	IL10	190.46
21	LPS	1	IL12	3728.34
21	LPS	1	IL17A	85.384
21	LPS	1	IL1b	2256.81
21	LPS	1	IL6	6650.49
21	LPS	1	IL8	6616.23
21	LPS	1	TNFa	1662.63
24	LPS	1	IFNa	46.448
24	LPS	1	IFNg	666.292
24	LPS	1	IL10	187.172
24	LPS	1	IL12	4642.76
24	LPS	1	IL17A	106
24	LPS	1	IL1b	10060.9
24	LPS	1	IL6	10368.2
24	LPS	1	IL8	7277
24	LPS	1	TNFa	1272.59
25	LPS	3	IFNa	35.644
25	LPS	3	IFNg	347.336
25	LPS	3	IL10	36.456
25	LPS	3	IL12	2866
25	LPS	3	IL17A	52.032
25	LPS	3	IL1b	347.616
25	LPS	3	IL6	4061.4
25	LPS	3	IL8	4500.5
25	LPS	3	TNFa	701.936
26	LPS	3	IFNa	41.952
26	LPS	3	IFNg	428.792
26	LPS	3	IL10	44.608
26	LPS	3	IL12	3848.73
26	LPS	3	IL17A	63.576
26	LPS	3	IL1b	1771.3
26	LPS	3	IL6	7333.64
26	LPS	3	IL8	4926.7
26	LPS	3	TNFa	2846.51
27	LPS	1	IFNa	76.012
27	LPS	1	IFNg	312.216
27	LPS	1	IL10	89.58
27	LPS	1	IL12	2585.58
27	LPS	1	IL17A	52.032
27	LPS	1	IL1b	3836.59
27	LPS	1	IL6	7886.89
27	LPS	1	IL8	2802.62
27	LPS	1	TNFa	4349.96
28	LPS	1	IFNa	51.836
28	LPS	1	IFNg	551.852
28	LPS	1	IL10	242.904
28	LPS	1	IL12	4695.04
28	LPS	1	IL17A	97.604
28	LPS	1	IL1b	3388.4
28	LPS	1	IL6	6383.24
28	LPS	1	IL8	5828.96
28	LPS	1	TNFa	4166.58
29	LPS	3	IFNa	11.268
29	LPS	3	IFNg	176.42
29	LPS	3	IL10	18.404
29	LPS	3	IL12	1523.29
29	LPS	3	IL17A	26.172
29	LPS	3	IL1b	100.82
29	LPS	3	IL6	1401.47
29	LPS	3	IL8	2565.87
29	LPS	3	TNFa	175.488
30	LPS	2	IFNa	24.296
30	LPS	2	IFNg	447.872
30	LPS	2	IL10	128.368
30	LPS	2	IL12	3631.92
30	LPS	2	IL17A	71.692
30	LPS	2	IL1b	899.528
30	LPS	2	IL6	2609.74
30	LPS	2	IL8	6568.5
30	LPS	2	TNFa	364.996
1	R848	1	IFNa	555.824
1	R848	1	IFNg	275.754
1	R848	1	IL10	5.586
1	R848	1	IL12	7651.14
1	R848	1	IL17A	12.564
1	R848	1	IL1b	2856.42
1	R848	1	IL6	5888.89
1	R848	1	IL8	1617.56
1	R848	1	TNFa	7980.77
3	R848	2	IFNa	168.332
3	R848	2	IFNg	13.592
3	R848	2	IL10	139.438
3	R848	2	IL12	922.952
3	R848	2	IL17A	3.514
3	R848	2	IL1b	250.736
3	R848	2	IL6	2743.72
3	R848	2	IL8	461.36
3	R848	2	TNFa	1325.98
5	R848	2	IFNa	44.86
5	R848	2	IFNg	88.746
5	R848	2	IL10	146.128
5	R848	2	IL12	863.372
5	R848	2	IL17A	13.206
5	R848	2	IL1b	3049.71
5	R848	2	IL6	3984.8
5	R848	2	IL8	2855.29
5	R848	2	TNFa	2992.84
7	R848	1	IFNa	293.982
7	R848	1	IFNg	48.428
7	R848	1	IL10	380.252
7	R848	1	IL12	761.774
7	R848	1	IL17A	11.978
7	R848	1	IL1b	1976.13
7	R848	1	IL6	5094.1
7	R848	1	IL8	2111.6
7	R848	1	TNFa	5261.88
8	R848	4	IFNa	8.032
8	R848	4	IFNg	28.876
8	R848	4	IL10	73.164
8	R848	4	IL12	306.676
8	R848	4	IL17A	3.312
8	R848	4	IL1b	247.082
8	R848	4	IL6	736.538
8	R848	4	IL8	1014.94
8	R848	4	TNFa	5614.75
9	R848	1	IFNa	130.952
9	R848	1	IFNg	124.4
9	R848	1	IL10	152.55
9	R848	1	IL12	963.646
9	R848	1	IL17A	4.732
9	R848	1	IL1b	408.932
9	R848	1	IL6	3427.08
9	R848	1	IL8	508.866
9	R848	1	TNFa	2467.48
10	R848	4	IFNa	0.1
10	R848	4	IFNg	16.366
10	R848	4	IL10	0.1
10	R848	4	IL12	85.372
10	R848	4	IL17A	1.668
10	R848	4	IL1b	0.556
10	R848	4	IL6	73.874
10	R848	4	IL8	33.498
10	R848	4	TNFa	0.54
11	R848	2	IFNa	0.1
11	R848	2	IFNg	18.938
11	R848	2	IL10	3.99
11	R848	2	IL12	85.372
11	R848	2	IL17A	1.668
11	R848	2	IL1b	1.606
11	R848	2	IL6	76.076
11	R848	2	IL8	349.016
11	R848	2	TNFa	2.812
12	R848	4	IFNa	62.244
12	R848	4	IFNg	39.704
12	R848	4	IL10	76.4
12	R848	4	IL12	295.23
12	R848	4	IL17A	4.732
12	R848	4	IL1b	41.264
12	R848	4	IL6	983.316
12	R848	4	IL8	1448.92
12	R848	4	TNFa	406.24
14	R848	1	IFNa	62.946
14	R848	1	IFNg	2637.4
14	R848	1	IL10	232.614
14	R848	1	IL12	3929.92
14	R848	1	IL17A	54.47
14	R848	1	IL1b	6689.68
14	R848	1	IL6	42433.3
14	R848	1	IL8	3259.94
14	R848	1	TNFa	5723.26
15	R848	1	IFNa	54.532
15	R848	1	IFNg	82.99
15	R848	1	IL10	106.742
15	R848	1	IL12	1079.94
15	R848	1	IL17A	13.1
15	R848	1	IL1b	240.352
15	R848	1	IL6	15071.8
15	R848	1	IL8	1483.76
15	R848	1	TNFa	1327.74
16	R848	1	IFNa	17.928
16	R848	1	IFNg	27.712
16	R848	1	IL10	91.43
16	R848	1	IL12	283.218
16	R848	1	IL17A	5.8
16	R848	1	IL1b	98.676
16	R848	1	IL6	886.386
16	R848	1	IL8	347.612
16	R848	1	TNFa	401.87
17	R848	1	IFNa	83.42
17	R848	1	IFNg	480.862
17	R848	1	IL10	201.086
17	R848	1	IL12	3394.01
17	R848	1	IL17A	40.126
17	R848	1	IL1b	3234.01
17	R848	1	IL6	3236.65
17	R848	1	IL8	2315.87
17	R848	1	TNFa	4649.06
19	R848	4	IFNa	21.78
19	R848	4	IFNg	38.642
19	R848	4	IL10	98.556
19	R848	4	IL12	495.222
19	R848	4	IL17A	1.728
19	R848	4	IL1b	128.902
19	R848	4	IL6	965.062
19	R848	4	IL8	513.988
19	R848	4	TNFa	412.084
20	R848	2	IFNa	38.452
20	R848	2	IFNg	336.948
20	R848	2	IL10	275.364
20	R848	2	IL12	2735.29
20	R848	2	IL17A	57.18
20	R848	2	IL1b	3869.4
20	R848	2	IL6	4491.23
20	R848	2	IL8	3309.25
20	R848	2	TNFa	3330.47
21	R848	1	IFNa	57.438
21	R848	1	IFNg	229.296
21	R848	1	IL10	251.694
21	R848	1	IL12	2663.52
21	R848	1	IL17A	42.692
21	R848	1	IL1b	5400.61
21	R848	1	IL6	4699.85
21	R848	1	IL8	2755.53
21	R848	1	TNFa	4776.62
24	R848	1	IFNa	26.816
24	R848	1	IFNg	344.544
24	R848	1	IL10	403.914
24	R848	1	IL12	2735.29
24	R848	1	IL17A	57.18
24	R848	1	IL1b	7256.69
24	R848	1	IL6	5726
24	R848	1	IL8	3774.49
24	R848	1	TNFa	2701.28
25	R848	3	IFNa	78.876
25	R848	3	IFNg	85.014
25	R848	3	IL10	89.766
25	R848	3	IL12	888.374
25	R848	3	IL17A	14.232
25	R848	3	IL1b	426.232
25	R848	3	IL6	2225.57
25	R848	3	IL8	863.45
25	R848	3	TNFa	1103.08
26	R848	3	IFNa	109.33
26	R848	3	IFNg	171.72
26	R848	3	IL10	200.312
26	R848	3	IL12	1653.73
26	R848	3	IL17A	11.214
26	R848	3	IL1b	1362.6
26	R848	3	IL6	4603.9
26	R848	3	IL8	794.738
26	R848	3	TNFa	3674.78
27	R848	1	IFNa	687.026
27	R848	1	IFNg	225.978
27	R848	1	IL10	381.124
27	R848	1	IL12	1460.82
27	R848	1	IL17A	14.232
27	R848	1	IL1b	1888.81
27	R848	1	IL6	4844.26
27	R848	1	IL8	537.668
27	R848	1	TNFa	4951.63
28	R848	1	IFNa	482.748
28	R848	1	IFNg	191.162
28	R848	1	IL10	211.588
28	R848	1	IL12	2581.11
28	R848	1	IL17A	34.652
28	R848	1	IL1b	2114.67
28	R848	1	IL6	3392.97
28	R848	1	IL8	1599.19
28	R848	1	TNFa	4356.73
29	R848	3	IFNa	34.286
29	R848	3	IFNg	77.516
29	R848	3	IL10	122.41
29	R848	3	IL12	485.454
29	R848	3	IL17A	6.79
29	R848	3	IL1b	131.456
29	R848	3	IL6	1202.09
29	R848	3	IL8	563.578
29	R848	3	TNFa	510.792
30	R848	2	IFNa	11.43
30	R848	2	IFNg	227.51
30	R848	2	IL10	100.35
30	R848	2	IL12	1572.46
30	R848	2	IL17A	39.964
30	R848	2	IL1b	1048.49
30	R848	2	IL6	1323.52
30	R848	2	IL8	3066.47
30	R848	2	TNFa	934.314
5	CD3/CD28	2	IFNa	19.26
5	CD3/CD28	2	IFNg	4539.45
5	CD3/CD28	2	IL10	22.34
5	CD3/CD28	2	IL12	489.716
5	CD3/CD28	2	IL17A	121.902
5	CD3/CD28	2	IL1b	175.206
5	CD3/CD28	2	IL6	306.686
5	CD3/CD28	2	IL8	3193.98
5	CD3/CD28	2	TNFa	792.482
7	CD3/CD28	1	IFNa	4.238
7	CD3/CD28	1	IFNg	361.7
7	CD3/CD28	1	IL10	2.17
7	CD3/CD28	1	IL12	169.886
7	CD3/CD28	1	IL17A	6.192
7	CD3/CD28	1	IL1b	3.888
7	CD3/CD28	1	IL6	29.988
7	CD3/CD28	1	IL8	646.548
7	CD3/CD28	1	TNFa	39.848
8	CD3/CD28	4	IFNa	1.83
8	CD3/CD28	4	IFNg	3836.31
8	CD3/CD28	4	IL10	13.914
8	CD3/CD28	4	IL12	306.676
8	CD3/CD28	4	IL17A	60.5
8	CD3/CD28	4	IL1b	33.788
8	CD3/CD28	4	IL6	43.56
8	CD3/CD28	4	IL8	1814.68
8	CD3/CD28	4	TNFa	406.654
9	CD3/CD28	1	IFNa	0.1
9	CD3/CD28	1	IFNg	55.43
9	CD3/CD28	1	IL10	0.1
9	CD3/CD28	1	IL12	85.372
9	CD3/CD28	1	IL17A	1.668
9	CD3/CD28	1	IL1b	0.556
9	CD3/CD28	1	IL6	1.216
9	CD3/CD28	1	IL8	78.242
9	CD3/CD28	1	TNFa	8.432
10	CD3/CD28	4	IFNa	0.1
10	CD3/CD28	4	IFNg	37.092
10	CD3/CD28	4	IL10	0.1
10	CD3/CD28	4	IL12	85.372
10	CD3/CD28	4	IL17A	4.732
10	CD3/CD28	4	IL1b	1.606
10	CD3/CD28	4	IL6	115.27
10	CD3/CD28	4	IL8	41.034
10	CD3/CD28	4	TNFa	2.352
11	CD3/CD28	2	IFNa	0.1
11	CD3/CD28	2	IFNg	16.366
11	CD3/CD28	2	IL10	4.306
11	CD3/CD28	2	IL12	85.372
11	CD3/CD28	2	IL17A	1.668
11	CD3/CD28	2	IL1b	0.556
11	CD3/CD28	2	IL6	71.672
11	CD3/CD28	2	IL8	301.042
11	CD3/CD28	2	TNFa	1.438
12	CD3/CD28	4	IFNa	11.834
12	CD3/CD28	4	IFNg	3033.08
12	CD3/CD28	4	IL10	12.834
12	CD3/CD28	4	IL12	487.168
12	CD3/CD28	4	IL17A	30.04
12	CD3/CD28	4	IL1b	23.946
12	CD3/CD28	4	IL6	8.33
12	CD3/CD28	4	IL8	2735.23
12	CD3/CD28	4	TNFa	400.518
14	CD3/CD28	1	IFNa	2.628
14	CD3/CD28	1	IFNg	48.04
14	CD3/CD28	1	IL10	5.328
14	CD3/CD28	1	IL12	384.736
14	CD3/CD28	1	IL17A	40.1
14	CD3/CD28	1	IL1b	13.66
14	CD3/CD28	1	IL6	94.006
14	CD3/CD28	1	IL8	731.758
14	CD3/CD28	1	TNFa	16.656
15	CD3/CD28	1	IFNa	1.446
15	CD3/CD28	1	IFNg	3.256
15	CD3/CD28	1	IL10	2.944
15	CD3/CD28	1	IL12	45.348
15	CD3/CD28	1	IL17A	0.1
15	CD3/CD28	1	IL1b	0.1
15	CD3/CD28	1	IL6	147.424
15	CD3/CD28	1	IL8	39.106
15	CD3/CD28	1	TNFa	2.036
16	CD3/CD28	1	IFNa	1.202
16	CD3/CD28	1	IFNg	105.528
16	CD3/CD28	1	IL10	0.1
16	CD3/CD28	1	IL12	49.902
16	CD3/CD28	1	IL17A	3
16	CD3/CD28	1	IL1b	0.678
16	CD3/CD28	1	IL6	5.086
16	CD3/CD28	1	IL8	54.42
16	CD3/CD28	1	TNFa	25.336
17	CD3/CD28	1	IFNa	19.504
17	CD3/CD28	1	IFNg	4295.18
17	CD3/CD28	1	IL10	164.142
17	CD3/CD28	1	IL12	1947.52
17	CD3/CD28	1	IL17A	67.896
17	CD3/CD28	1	IL1b	82.208
17	CD3/CD28	1	IL6	58.326
17	CD3/CD28	1	IL8	2646.59
17	CD3/CD28	1	TNFa	785.034
19	CD3/CD28	4	IFNa	1.118
19	CD3/CD28	4	IFNg	8.416
19	CD3/CD28	4	IL10	3.532
19	CD3/CD28	4	IL12	0.1
19	CD3/CD28	4	IL17A	1.728
19	CD3/CD28	4	IL1b	1.66
19	CD3/CD28	4	IL6	7.532
19	CD3/CD28	4	IL8	7.768
19	CD3/CD28	4	TNFa	1.758
20	CD3/CD28	2	IFNa	10.582
20	CD3/CD28	2	IFNg	3910.3
20	CD3/CD28	2	IL10	84.436
20	CD3/CD28	2	IL12	1843.73
20	CD3/CD28	2	IL17A	92.82
20	CD3/CD28	2	IL1b	113.658
20	CD3/CD28	2	IL6	12.484
20	CD3/CD28	2	IL8	3067.76
20	CD3/CD28	2	TNFa	275.052
21	CD3/CD28	1	IFNa	5.328
21	CD3/CD28	1	IFNg	338.022
21	CD3/CD28	1	IL10	16.76
21	CD3/CD28	1	IL12	421.514
21	CD3/CD28	1	IL17A	14.698
21	CD3/CD28	1	IL1b	11.676
21	CD3/CD28	1	IL6	5.122
21	CD3/CD28	1	IL8	948.398
21	CD3/CD28	1	TNFa	23.654
24	CD3/CD28	1	IFNa	3.27
24	CD3/CD28	1	IFNg	112.854
24	CD3/CD28	1	IL10	6.83
24	CD3/CD28	1	IL12	646.47
24	CD3/CD28	1	IL17A	11.214
24	CD3/CD28	1	IL1b	45.104
24	CD3/CD28	1	IL6	35.83
24	CD3/CD28	1	IL8	1492.76
24	CD3/CD28	1	TNFa	12.43
25	CD3/CD28	3	IFNa	4.192
25	CD3/CD28	3	IFNg	32.24
25	CD3/CD28	3	IL10	5.166
25	CD3/CD28	3	IL12	110.08
25	CD3/CD28	3	IL17A	0.1
25	CD3/CD28	3	IL1b	2.708
25	CD3/CD28	3	IL6	12.702
25	CD3/CD28	3	IL8	55.546
25	CD3/CD28	3	TNFa	4.22
26	CD3/CD28	3	IFNa	14.208
26	CD3/CD28	3	IFNg	6925.69
26	CD3/CD28	3	IL10	76.432
26	CD3/CD28	3	IL12	1735.49
26	CD3/CD28	3	IL17A	71
26	CD3/CD28	3	IL1b	53.008
26	CD3/CD28	3	IL6	36.7
26	CD3/CD28	3	IL8	3128.29
26	CD3/CD28	3	TNFa	723.358
27	CD3/CD28	1	IFNa	38.452
27	CD3/CD28	1	IFNg	9556.02
27	CD3/CD28	1	IL10	32.448
27	CD3/CD28	1	IL12	1349.1
27	CD3/CD28	1	IL17A	79.22
27	CD3/CD28	1	IL1b	143.344
27	CD3/CD28	1	IL6	156.528
27	CD3/CD28	1	IL8	1922.93
27	CD3/CD28	1	TNFa	1780.82
28	CD3/CD28	1	IFNa	0.1
28	CD3/CD28	1	IFNg	2.368
28	CD3/CD28	1	IL10	0.806
28	CD3/CD28	1	IL12	0.1
28	CD3/CD28	1	IL17A	5.02
28	CD3/CD28	1	IL1b	0.1
28	CD3/CD28	1	IL6	0.79
28	CD3/CD28	1	IL8	26.362
28	CD3/CD28	1	TNFa	1.46
29	CD3/CD28	3	IFNa	3.536
29	CD3/CD28	3	IFNg	56.078
29	CD3/CD28	3	IL10	2.76
29	CD3/CD28	3	IL12	0.1
29	CD3/CD28	3	IL17A	3.522
29	CD3/CD28	3	IL1b	0.1
29	CD3/CD28	3	IL6	25.954
29	CD3/CD28	3	IL8	22.028
29	CD3/CD28	3	TNFa	6.184
30	CD3/CD28	2	IFNa	2.118
30	CD3/CD28	2	IFNg	14.874
30	CD3/CD28	2	IL10	1.976
30	CD3/CD28	2	IL12	114.182
30	CD3/CD28	2	IL17A	2.588
30	CD3/CD28	2	IL1b	12.75
30	CD3/CD28	2	IL6	3.062
30	CD3/CD28	2	IL8	252.55
30	CD3/CD28	2	TNFa	2.45

## Sheet: Fig2B
Subject	Immune cell subset	Concentration (10^9/L)	Peak Severity Grade
1	Monocytes	1.82719	1
1	T_Cells	0.542815	1
1	B_Cells	0.0577008	1
1	CD4_T_Cells	0.396991	1
1	CD8_T_Cells	0.12923	1
1	NK_Cells	0.307235	1
1	Eosinophils	0.164805	1
1	Neutrophils	3.85828	1
3	Monocytes	0.0671526	2
3	T_Cells	0.0728102	2
3	B_Cells	0.01	2
3	CD4_T_Cells	0.0466133	2
3	CD8_T_Cells	0.0241061	2
3	NK_Cells	0.01	2
3	Eosinophils	0.01	2
3	Neutrophils	0.428744	2
8	Monocytes	0.20496	4
8	T_Cells	0.311033	4
8	B_Cells	5.52469	4
8	CD4_T_Cells	0.11554	4
8	CD8_T_Cells	0.187738	4
8	NK_Cells	0.0706012	4
8	Eosinophils	0.01	4
8	Neutrophils	1.46791	4
9	Monocytes	0.182916	1
9	T_Cells	1.19263	1
9	B_Cells	0.204719	1
9	CD4_T_Cells	0.708025	1
9	CD8_T_Cells	0.464978	1
9	NK_Cells	0.141261	1
9	Eosinophils	0.0112458	1
9	Neutrophils	0.638485	1
10	Monocytes	0.01	4
10	T_Cells	0.0638765	4
10	B_Cells	0.01	4
10	CD4_T_Cells	0.0577044	4
10	CD8_T_Cells	0.01	4
10	NK_Cells	0.01	4
10	Eosinophils	0.01	4
10	Neutrophils	0.01	4
11	Monocytes	0.0242159	2
11	T_Cells	0.318364	2
11	B_Cells	0.0340858	2
11	CD4_T_Cells	0.28336	2
11	CD8_T_Cells	0.0336268	2
11	NK_Cells	0.0239863	2
11	Eosinophils	0.01	2
11	Neutrophils	0.0172151	2
12	Monocytes	0.310364	4
12	T_Cells	1.44214	4
12	B_Cells	0.0472194	4
12	CD4_T_Cells	0.653392	4
12	CD8_T_Cells	0.767888	4
12	NK_Cells	0.613164	4
12	Eosinophils	0.165841	4
12	Neutrophils	7.5347	4
16	Monocytes	0.126567	1
16	T_Cells	0.553405	1
16	B_Cells	0.161262	1
16	CD4_T_Cells	0.0338959	1
16	CD8_T_Cells	0.494172	1
16	NK_Cells	0.0158637	1
16	Eosinophils	0.01	1
16	Neutrophils	2.65027	1
19	Monocytes	0.434857	4
19	T_Cells	0.519677	4
19	B_Cells	0.0536777	4
19	CD4_T_Cells	0.459431	4
19	CD8_T_Cells	0.0579809	4
19	NK_Cells	0.0941058	4
19	Eosinophils	0.0206104	4
19	Neutrophils	6.4711	4
20	Monocytes	0.624285	2
20	T_Cells	0.638738	2
20	B_Cells	0.309715	2
20	CD4_T_Cells	0.324506	2
20	CD8_T_Cells	0.310844	2
20	NK_Cells	0.0929258	2
20	Eosinophils	0.0247275	2
20	Neutrophils	12.0615	2
21	Monocytes	0.546369	1
21	T_Cells	0.345266	1
21	B_Cells	0.0410599	1
21	CD4_T_Cells	0.182388	1
21	CD8_T_Cells	0.158001	1
21	NK_Cells	0.190214	1
21	Eosinophils	0.0222313	1
21	Neutrophils	4.40691	1
24	Monocytes	0.630573	1
24	T_Cells	0.993681	1
24	B_Cells	2.34096	1
24	CD4_T_Cells	0.483088	1
24	CD8_T_Cells	0.499387	1
24	NK_Cells	0.0984739	1
24	Eosinophils	0.58858	1
24	Neutrophils	7.00863	1
25	Monocytes	0.238442	3
25	T_Cells	0.275196	3
25	B_Cells	0.0633486	3
25	CD4_T_Cells	0.194041	3
25	CD8_T_Cells	0.0770456	3
25	NK_Cells	0.152037	3
25	Eosinophils	0.0224859	3
25	Neutrophils	3.61567	3
26	Monocytes	0.392322	3
26	T_Cells	0.762962	3
26	B_Cells	0.10875	3
26	CD4_T_Cells	0.515793	3
26	CD8_T_Cells	0.241122	3
26	NK_Cells	0.226059	3
26	Eosinophils	0.01	3
26	Neutrophils	3.65391	3
27	Monocytes	0.547455	1
27	T_Cells	1.34105	1
27	B_Cells	0.0681396	1
27	CD4_T_Cells	0.570947	1
27	CD8_T_Cells	0.633009	1
27	NK_Cells	0.210146	1
27	Eosinophils	0.0183498	1
27	Neutrophils	1.67673	1
28	Monocytes	0.391364	1
28	T_Cells	0.5423	1
28	B_Cells	0.188215	1
28	CD4_T_Cells	0.361382	1
28	CD8_T_Cells	0.163363	1
28	NK_Cells	0.0900604	1
28	Eosinophils	0.010944	1
28	Neutrophils	2.38842	1
29	Monocytes	0.741328	3
29	T_Cells	0.248585	3
29	B_Cells	0.0402957	3
29	CD4_T_Cells	0.180933	3
29	CD8_T_Cells	0.0644731	3
29	NK_Cells	0.0301934	3
29	Eosinophils	0.288086	3
29	Neutrophils	10.6537	3
30	Monocytes	0.297797	2
30	T_Cells	0.548993	2
30	B_Cells	0.193796	2
30	CD4_T_Cells	0.406686	2
30	CD8_T_Cells	0.13776	2
30	NK_Cells	0.0717214	2
30	Eosinophils	0.0181861	2
30	Neutrophils	6.75352	2

## Sheet: Fig2C
Subject	Stimuli	Severity Grade	Cytokine	Concentration (pg/ml)
1	Unstimulated	1	IFNa	3.712
1	Unstimulated	1	IFNg	2.532
1	Unstimulated	1	IL10	0.44
1	Unstimulated	1	IL12	0.1
1	Unstimulated	1	IL17A	3.8
1	Unstimulated	1	IL1b	2.14
1	Unstimulated	1	IL6	2.37
1	Unstimulated	1	IL8	14.612
1	Unstimulated	1	TNFa	6.196
2	Unstimulated	2	IFNa	3.712
2	Unstimulated	2	IFNg	15.988
2	Unstimulated	2	IL10	0.488
2	Unstimulated	2	IL12	0.1
2	Unstimulated	2	IL17A	0.1
2	Unstimulated	2	IL1b	0.946
2	Unstimulated	2	IL6	6.552
2	Unstimulated	2	IL8	20.434
2	Unstimulated	2	TNFa	1.51
3	Unstimulated	2	IFNa	1.328
3	Unstimulated	2	IFNg	9.03
3	Unstimulated	2	IL10	4.228
3	Unstimulated	2	IL12	79.692
3	Unstimulated	2	IL17A	1.668
3	Unstimulated	2	IL1b	0.1
3	Unstimulated	2	IL6	21.76
3	Unstimulated	2	IL8	10.806
3	Unstimulated	2	TNFa	3.044
4	Unstimulated	1	IFNa	1.916
4	Unstimulated	1	IFNg	1.518
4	Unstimulated	1	IL10	2.78
4	Unstimulated	1	IL12	0.1
4	Unstimulated	1	IL17A	0.1
4	Unstimulated	1	IL1b	0.1
4	Unstimulated	1	IL6	4.014
4	Unstimulated	1	IL8	35.652
4	Unstimulated	1	TNFa	1.38
5	Unstimulated	2	IFNa	1.184
5	Unstimulated	2	IFNg	17.462
5	Unstimulated	2	IL10	2.402
5	Unstimulated	2	IL12	169.886
5	Unstimulated	2	IL17A	6.192
5	Unstimulated	2	IL1b	14.082
5	Unstimulated	2	IL6	22.804
5	Unstimulated	2	IL8	1584.25
5	Unstimulated	2	TNFa	14.498
6	Unstimulated	1	IFNa	0.584
6	Unstimulated	1	IFNg	22.572
6	Unstimulated	1	IL10	0.1
6	Unstimulated	1	IL12	0.1
6	Unstimulated	1	IL17A	3.202
6	Unstimulated	1	IL1b	0.1
6	Unstimulated	1	IL6	1.808
6	Unstimulated	1	IL8	14.22
6	Unstimulated	1	TNFa	0.458
7	Unstimulated	1	IFNa	8.582
7	Unstimulated	1	IFNg	4.856
7	Unstimulated	1	IL10	0.266
7	Unstimulated	1	IL12	0.1
7	Unstimulated	1	IL17A	3.202
7	Unstimulated	1	IL1b	0.1
7	Unstimulated	1	IL6	3.14
7	Unstimulated	1	IL8	8.674
7	Unstimulated	1	TNFa	1.442
8	Unstimulated	3	IFNa	1.83
8	Unstimulated	3	IFNg	0.1
8	Unstimulated	3	IL10	2.05
8	Unstimulated	3	IL12	43.372
8	Unstimulated	3	IL17A	3.312
8	Unstimulated	3	IL1b	0.54
8	Unstimulated	3	IL6	47.2
8	Unstimulated	3	IL8	17.888
8	Unstimulated	3	TNFa	1.444
9	Unstimulated	1	IFNa	0.1
9	Unstimulated	1	IFNg	3.668
9	Unstimulated	1	IL10	0.1
9	Unstimulated	1	IL12	85.372
9	Unstimulated	1	IL17A	3.22
9	Unstimulated	1	IL1b	1.606
9	Unstimulated	1	IL6	1.216
9	Unstimulated	1	IL8	49.548
9	Unstimulated	1	TNFa	0.54
10	Unstimulated	4	IFNa	0.1
10	Unstimulated	4	IFNg	11.112
10	Unstimulated	4	IL10	0.1
10	Unstimulated	4	IL12	81.758
10	Unstimulated	4	IL17A	0.1
10	Unstimulated	4	IL1b	0.1
10	Unstimulated	4	IL6	120.694
10	Unstimulated	4	IL8	75.784
10	Unstimulated	4	TNFa	3.172
11	Unstimulated	2	IFNa	1.506
11	Unstimulated	2	IFNg	6.562
11	Unstimulated	2	IL10	3.572
11	Unstimulated	2	IL12	0.1
11	Unstimulated	2	IL17A	1.504
11	Unstimulated	2	IL1b	0.1
11	Unstimulated	2	IL6	14.438
11	Unstimulated	2	IL8	104.82
11	Unstimulated	2	TNFa	0.904
12	Unstimulated	3	IFNa	0.1
12	Unstimulated	3	IFNg	21.516
12	Unstimulated	3	IL10	0.1
12	Unstimulated	3	IL12	0.1
12	Unstimulated	3	IL17A	0.1
12	Unstimulated	3	IL1b	0.556
12	Unstimulated	3	IL6	26.748
12	Unstimulated	3	IL8	107.78
12	Unstimulated	3	TNFa	1.438
13	Unstimulated	1	IFNa	0.1
13	Unstimulated	1	IFNg	6.102
13	Unstimulated	1	IL10	4.044
13	Unstimulated	1	IL12	49.902
13	Unstimulated	1	IL17A	3
13	Unstimulated	1	IL1b	0.678
13	Unstimulated	1	IL6	2.812
13	Unstimulated	1	IL8	14.31
13	Unstimulated	1	TNFa	1.424
14	Unstimulated	1	IFNa	2.036
14	Unstimulated	1	IFNg	54.404
14	Unstimulated	1	IL10	4.678
14	Unstimulated	1	IL12	567.212
14	Unstimulated	1	IL17A	15.612
14	Unstimulated	1	IL1b	24.078
14	Unstimulated	1	IL6	162.754
14	Unstimulated	1	IL8	1030.55
14	Unstimulated	1	TNFa	19.028
15	Unstimulated	1	IFNa	0.282
15	Unstimulated	1	IFNg	0.1
15	Unstimulated	1	IL10	2.534
15	Unstimulated	1	IL12	45.348
15	Unstimulated	1	IL17A	0.1
15	Unstimulated	1	IL1b	0.1
15	Unstimulated	1	IL6	73.78
15	Unstimulated	1	IL8	26.608
15	Unstimulated	1	TNFa	0.778
16	Unstimulated	1	IFNa	0.1
16	Unstimulated	1	IFNg	0.1
16	Unstimulated	1	IL10	1.7
16	Unstimulated	1	IL12	132.988
16	Unstimulated	1	IL17A	0.1
16	Unstimulated	1	IL1b	0.1
16	Unstimulated	1	IL6	0.554
16	Unstimulated	1	IL8	7.844
16	Unstimulated	1	TNFa	0.46
17	Unstimulated	1	IFNa	7.56
17	Unstimulated	1	IFNg	8.564
17	Unstimulated	1	IL10	3.418
17	Unstimulated	1	IL12	114.666
17	Unstimulated	1	IL17A	0.1
17	Unstimulated	1	IL1b	1.61
17	Unstimulated	1	IL6	3.81
17	Unstimulated	1	IL8	133.866
17	Unstimulated	1	TNFa	8.33
18	Unstimulated	1	IFNa	1.118
18	Unstimulated	1	IFNg	8.416
18	Unstimulated	1	IL10	0.1
18	Unstimulated	1	IL12	79.332
18	Unstimulated	1	IL17A	1.728
18	Unstimulated	1	IL1b	2.732
18	Unstimulated	1	IL6	0.792
18	Unstimulated	1	IL8	144.418
18	Unstimulated	1	TNFa	1.758
19	Unstimulated	4	IFNa	4.614
19	Unstimulated	4	IFNg	116.394
19	Unstimulated	4	IL10	5.02
19	Unstimulated	4	IL12	834.844
19	Unstimulated	4	IL17A	17.592
19	Unstimulated	4	IL1b	25.476
19	Unstimulated	4	IL6	30.286
19	Unstimulated	4	IL8	1823.36
19	Unstimulated	4	TNFa	24.482
20	Unstimulated	2	IFNa	3.27
20	Unstimulated	2	IFNg	11.176
20	Unstimulated	2	IL10	2.356
20	Unstimulated	2	IL12	110.08
20	Unstimulated	2	IL17A	1.772
20	Unstimulated	2	IL1b	3.99
20	Unstimulated	2	IL6	1.684
20	Unstimulated	2	IL8	238.892
20	Unstimulated	2	TNFa	6.464
21	Unstimulated	1	IFNa	2.474
21	Unstimulated	1	IFNg	14.874
21	Unstimulated	1	IL10	4.366
21	Unstimulated	1	IL12	179.968
21	Unstimulated	1	IL17A	2.588
21	Unstimulated	1	IL1b	8.428
21	Unstimulated	1	IL6	4.71
21	Unstimulated	1	IL8	272.284
21	Unstimulated	1	TNFa	6.074
22	Unstimulated	1	IFNa	1.762
22	Unstimulated	1	IFNg	3.774
22	Unstimulated	1	IL10	2.68
22	Unstimulated	1	IL12	42.916
22	Unstimulated	1	IL17A	0.1
22	Unstimulated	1	IL1b	6.242
22	Unstimulated	1	IL6	1.012
22	Unstimulated	1	IL8	116.892
22	Unstimulated	1	TNFa	1.442
23	Unstimulated	2	IFNa	1.054
23	Unstimulated	2	IFNg	7.492
23	Unstimulated	2	IL10	2.68
23	Unstimulated	2	IL12	114.182
23	Unstimulated	2	IL17A	2.588
23	Unstimulated	2	IL1b	1.774
23	Unstimulated	2	IL6	2.652
23	Unstimulated	2	IL8	68.846
23	Unstimulated	2	TNFa	0.946
24	Unstimulated	1	IFNa	2.346
24	Unstimulated	1	IFNg	102.944
24	Unstimulated	1	IL10	7.484
24	Unstimulated	1	IL12	768.67
24	Unstimulated	1	IL17A	14.232
24	Unstimulated	1	IL1b	100.592
24	Unstimulated	1	IL6	62.73
24	Unstimulated	1	IL8	1608.64
24	Unstimulated	1	TNFa	13.288
25	Unstimulated	3	IFNa	0.1
25	Unstimulated	3	IFNg	2.368
25	Unstimulated	3	IL10	3.082
25	Unstimulated	3	IL12	26.514
25	Unstimulated	3	IL17A	1.772
25	Unstimulated	3	IL1b	2.708
25	Unstimulated	3	IL6	8.752
25	Unstimulated	3	IL8	53.478
25	Unstimulated	3	TNFa	1.46
26	Unstimulated	3	IFNa	8.736
26	Unstimulated	3	IFNg	9.222
26	Unstimulated	3	IL10	0.1
26	Unstimulated	3	IL12	100.012
26	Unstimulated	3	IL17A	3.522
26	Unstimulated	3	IL1b	2.492
26	Unstimulated	3	IL6	2.366
26	Unstimulated	3	IL8	204.41
26	Unstimulated	3	TNFa	3.438
27	Unstimulated	1	IFNa	27.714
27	Unstimulated	1	IFNg	0.1
27	Unstimulated	1	IL10	0.1
27	Unstimulated	1	IL12	0.1
27	Unstimulated	1	IL17A	0.1
27	Unstimulated	1	IL1b	0.1
27	Unstimulated	1	IL6	1.684
27	Unstimulated	1	IL8	16.62
27	Unstimulated	1	TNFa	5.902
28	Unstimulated	1	IFNa	0.48
28	Unstimulated	1	IFNg	0.1
28	Unstimulated	1	IL10	0.376
28	Unstimulated	1	IL12	26.514
28	Unstimulated	1	IL17A	5.02
28	Unstimulated	1	IL1b	1.398
28	Unstimulated	1	IL6	1.238
28	Unstimulated	1	IL8	18.28
28	Unstimulated	1	TNFa	0.92
29	Unstimulated	3	IFNa	3.536
29	Unstimulated	3	IFNg	41.738
29	Unstimulated	3	IL10	0.1
29	Unstimulated	3	IL12	0.1
29	Unstimulated	3	IL17A	0.1
29	Unstimulated	3	IL1b	0.1
29	Unstimulated	3	IL6	26.916
29	Unstimulated	3	IL8	15.278
29	Unstimulated	3	TNFa	5.08
30	Unstimulated	2	IFNa	0.7
30	Unstimulated	2	IFNg	11.19
30	Unstimulated	2	IL10	1.614
30	Unstimulated	2	IL12	42.916
30	Unstimulated	2	IL17A	2.588
30	Unstimulated	2	IL1b	1.774
30	Unstimulated	2	IL6	1.83
30	Unstimulated	2	IL8	185.58
30	Unstimulated	2	TNFa	2.704
1	LPS	1	IFNa	36.596
1	LPS	1	IFNg	447.708
1	LPS	1	IL10	3.1
1	LPS	1	IL12	5592.29
1	LPS	1	IL17A	28.544
1	LPS	1	IL1b	14258.7
1	LPS	1	IL6	11610.7
1	LPS	1	IL8	4349.64
1	LPS	1	TNFa	12954.8
2	LPS	2	IFNa	19.932
2	LPS	2	IFNg	199.768
2	LPS	2	IL10	3.516
2	LPS	2	IL12	2037.56
2	LPS	2	IL17A	21.688
2	LPS	2	IL1b	7403.1
2	LPS	2	IL6	10072.7
2	LPS	2	IL8	4913.9
2	LPS	2	TNFa	7725.6
3	LPS	2	IFNa	10.9
3	LPS	2	IFNg	49.592
3	LPS	2	IL10	25.28
3	LPS	2	IL12	625.28
3	LPS	2	IL17A	15.244
3	LPS	2	IL1b	479.696
3	LPS	2	IL6	2985.7
3	LPS	2	IL8	3131.16
3	LPS	2	TNFa	987.248
4	LPS	1	IFNa	11.528
4	LPS	1	IFNg	39.232
4	LPS	1	IL10	17.18
4	LPS	1	IL12	572.608
4	LPS	1	IL17A	7.028
4	LPS	1	IL1b	164.38
4	LPS	1	IL6	1127.78
4	LPS	1	IL8	3540.85
4	LPS	1	TNFa	185.32
5	LPS	2	IFNa	13.428
5	LPS	2	IFNg	154.448
5	LPS	2	IL10	142.784
5	LPS	2	IL12	1400.95
5	LPS	2	IL17A	29.628
5	LPS	2	IL1b	8401.32
5	LPS	2	IL6	10129.1
5	LPS	2	IL8	6207.8
5	LPS	2	TNFa	3662.5
6	LPS	1	IFNa	2.368
6	LPS	1	IFNg	81.26
6	LPS	1	IL10	0.1
6	LPS	1	IL12	184.596
6	LPS	1	IL17A	35.244
6	LPS	1	IL1b	110.396
6	LPS	1	IL6	226.584
6	LPS	1	IL8	229.296
6	LPS	1	TNFa	57.724
7	LPS	1	IFNa	15.296
7	LPS	1	IFNg	81.26
7	LPS	1	IL10	103.812
7	LPS	1	IL12	1023.48
7	LPS	1	IL17A	18.22
7	LPS	1	IL1b	3639
7	LPS	1	IL6	6736.74
7	LPS	1	IL8	3837.29
7	LPS	1	TNFa	3681.96
8	LPS	3	IFNa	0.1
8	LPS	3	IFNg	25.728
8	LPS	3	IL10	4.724
8	LPS	3	IL12	230.664
8	LPS	3	IL17A	6.624
8	LPS	3	IL1b	107.516
8	LPS	3	IL6	629.628
8	LPS	3	IL8	1981.76
8	LPS	3	TNFa	52.78
9	LPS	1	IFNa	11.532
9	LPS	1	IFNg	248.8
9	LPS	1	IL10	33.444
9	LPS	1	IL12	1220.09
9	LPS	1	IL17A	15.376
9	LPS	1	IL1b	2966.25
9	LPS	1	IL6	6100.02
9	LPS	1	IL8	2897.44
9	LPS	1	TNFa	3371.33
10	LPS	4	IFNa	3.376
10	LPS	4	IFNg	27.492
10	LPS	4	IL10	0.1
10	LPS	4	IL12	303.676
10	LPS	4	IL17A	0.1
10	LPS	4	IL1b	3.868
10	LPS	4	IL6	277.824
10	LPS	4	IL8	1200.45
10	LPS	4	TNFa	18.148
11	LPS	2	IFNa	3.012
11	LPS	2	IFNg	3.504
11	LPS	2	IL10	5.528
11	LPS	2	IL12	175.664
11	LPS	2	IL17A	3.008
11	LPS	2	IL1b	29.432
11	LPS	2	IL6	58.476
11	LPS	2	IL8	719.392
11	LPS	2	TNFa	9.456
12	LPS	3	IFNa	9.784
12	LPS	3	IFNg	71.576
12	LPS	3	IL10	12.908
12	LPS	3	IL12	848.772
12	LPS	3	IL17A	12.44
12	LPS	3	IL1b	310.152
12	LPS	3	IL6	3070.27
12	LPS	3	IL8	4771.34
12	LPS	3	TNFa	860.38
13	LPS	1	IFNa	38.524
13	LPS	1	IFNg	524.272
13	LPS	1	IL10	46.832
13	LPS	1	IL12	4922.87
13	LPS	1	IL17A	71.324
13	LPS	1	IL1b	1753.53
13	LPS	1	IL6	7926.68
13	LPS	1	IL8	6102.22
13	LPS	1	TNFa	4903.69
14	LPS	1	IFNa	37.96
14	LPS	1	IFNg	645.748
14	LPS	1	IL10	149.628
14	LPS	1	IL12	4664.72
14	LPS	1	IL17A	94.612
14	LPS	1	IL1b	8806.36
14	LPS	1	IL6	74245.2
14	LPS	1	IL8	6777.79
14	LPS	1	TNFa	4434.74
15	LPS	1	IFNa	34.292
15	LPS	1	IFNg	418.948
15	LPS	1	IL10	156.5
15	LPS	1	IL12	5162.73
15	LPS	1	IL17A	77.788
15	LPS	1	IL1b	3579.22
15	LPS	1	IL6	56044.1
15	LPS	1	IL8	6644.11
15	LPS	1	TNFa	5309.94
16	LPS	1	IFNa	18.864
16	LPS	1	IFNg	198.568
16	LPS	1	IL10	36.336
16	LPS	1	IL12	2381.08
16	LPS	1	IL17A	43.36
16	LPS	1	IL1b	302.628
16	LPS	1	IL6	3096.07
16	LPS	1	IL8	4513.8
16	LPS	1	TNFa	1061.68
17	LPS	1	IFNa	63.516
17	LPS	1	IFNg	561.972
17	LPS	1	IL10	108.316
17	LPS	1	IL12	5237.09
17	LPS	1	IL17A	86.58
17	LPS	1	IL1b	3807.95
17	LPS	1	IL6	5788.48
17	LPS	1	IL8	6072.06
17	LPS	1	TNFa	3932
18	LPS	1	IFNa	30.764
18	LPS	1	IFNg	425.788
18	LPS	1	IL10	25.236
18	LPS	1	IL12	3357.87
18	LPS	1	IL17A	66.268
18	LPS	1	IL1b	265.5
18	LPS	1	IL6	3623.41
18	LPS	1	IL8	6150.71
18	LPS	1	TNFa	388.704
19	LPS	4	IFNa	40.884
19	LPS	4	IFNg	547.824
19	LPS	4	IL10	43.96
19	LPS	4	IL12	4205.99
19	LPS	4	IL17A	90.824
19	LPS	4	IL1b	5833.26
19	LPS	4	IL6	9530.82
19	LPS	4	IL8	7323
19	LPS	4	TNFa	1748.57
20	LPS	2	IFNa	53.632
20	LPS	2	IFNg	567.16
20	LPS	2	IL10	118.192
20	LPS	2	IL12	4327.46
20	LPS	2	IL17A	91.984
20	LPS	2	IL1b	3292.69
20	LPS	2	IL6	7518.65
20	LPS	2	IL8	6689.48
20	LPS	2	TNFa	1071.52
21	LPS	1	IFNa	32.944
21	LPS	1	IFNg	472.88
21	LPS	1	IL10	190.46
21	LPS	1	IL12	3728.34
21	LPS	1	IL17A	85.384
21	LPS	1	IL1b	2256.81
21	LPS	1	IL6	6650.49
21	LPS	1	IL8	6616.23
21	LPS	1	TNFa	1662.63
22	LPS	1	IFNa	30.78
22	LPS	1	IFNg	455.02
22	LPS	1	IL10	80.256
22	LPS	1	IL12	3438.15
22	LPS	1	IL17A	74.444
22	LPS	1	IL1b	1012.15
22	LPS	1	IL6	3231.62
22	LPS	1	IL8	6646.98
22	LPS	1	TNFa	237.732
23	LPS	2	IFNa	36.552
23	LPS	2	IFNg	597.72
23	LPS	2	IL10	84.948
23	LPS	2	IL12	5419.08
23	LPS	2	IL17A	90.824
23	LPS	2	IL1b	3944.91
23	LPS	2	IL6	9129.3
23	LPS	2	IL8	6632.82
23	LPS	2	TNFa	4009
24	LPS	1	IFNa	46.448
24	LPS	1	IFNg	666.292
24	LPS	1	IL10	187.172
24	LPS	1	IL12	4642.76
24	LPS	1	IL17A	106
24	LPS	1	IL1b	10060.9
24	LPS	1	IL6	10368.2
24	LPS	1	IL8	7277
24	LPS	1	TNFa	1272.59
25	LPS	3	IFNa	19.344
25	LPS	3	IFNg	335.644
25	LPS	3	IL10	23.196
25	LPS	3	IL12	2585.58
25	LPS	3	IL17A	52.032
25	LPS	3	IL1b	199
25	LPS	3	IL6	1068.47
25	LPS	3	IL8	4484.08
25	LPS	3	TNFa	122.676
26	LPS	3	IFNa	26.656
26	LPS	3	IFNg	290.084
26	LPS	3	IL10	24.048
26	LPS	3	IL12	2806.73
26	LPS	3	IL17A	56.396
26	LPS	3	IL1b	941.584
26	LPS	3	IL6	1141.7
26	LPS	3	IL8	4437.01
26	LPS	3	TNFa	196.976
27	LPS	1	IFNa	76.012
27	LPS	1	IFNg	312.216
27	LPS	1	IL10	89.58
27	LPS	1	IL12	2585.58
27	LPS	1	IL17A	52.032
27	LPS	1	IL1b	3836.59
27	LPS	1	IL6	7886.89
27	LPS	1	IL8	2802.62
27	LPS	1	TNFa	4349.96
28	LPS	1	IFNa	51.836
28	LPS	1	IFNg	551.852
28	LPS	1	IL10	242.904
28	LPS	1	IL12	4695.04
28	LPS	1	IL17A	97.604
28	LPS	1	IL1b	3388.4
28	LPS	1	IL6	6383.24
28	LPS	1	IL8	5828.96
28	LPS	1	TNFa	4166.58
29	LPS	3	IFNa	11.268
29	LPS	3	IFNg	176.42
29	LPS	3	IL10	18.404
29	LPS	3	IL12	1523.29
29	LPS	3	IL17A	26.172
29	LPS	3	IL1b	100.82
29	LPS	3	IL6	1401.47
29	LPS	3	IL8	2565.87
29	LPS	3	TNFa	175.488
30	LPS	2	IFNa	24.296
30	LPS	2	IFNg	447.872
30	LPS	2	IL10	128.368
30	LPS	2	IL12	3631.92
30	LPS	2	IL17A	71.692
30	LPS	2	IL1b	899.528
30	LPS	2	IL6	2609.74
30	LPS	2	IL8	6568.5
30	LPS	2	TNFa	364.996
1	R848	1	IFNa	555.824
1	R848	1	IFNg	275.754
1	R848	1	IL10	5.586
1	R848	1	IL12	7651.14
1	R848	1	IL17A	12.564
1	R848	1	IL1b	2856.42
1	R848	1	IL6	5888.89
1	R848	1	IL8	1617.56
1	R848	1	TNFa	7980.77
2	R848	2	IFNa	89.714
2	R848	2	IFNg	150.158
2	R848	2	IL10	4.192
2	R848	2	IL12	2149.62
2	R848	2	IL17A	7.364
2	R848	2	IL1b	1305.47
2	R848	2	IL6	5618.92
2	R848	2	IL8	1785.08
2	R848	2	TNFa	5187.58
3	R848	2	IFNa	65.032
3	R848	2	IFNg	14.264
3	R848	2	IL10	44.668
3	R848	2	IL12	235.428
3	R848	2	IL17A	4.706
3	R848	2	IL1b	32.002
3	R848	2	IL6	1113.85
3	R848	2	IL8	259.51
3	R848	2	TNFa	326.76
4	R848	1	IFNa	47.762
4	R848	1	IFNg	7.56
4	R848	1	IL10	44.95
4	R848	1	IL12	213.856
4	R848	1	IL17A	0.1
4	R848	1	IL1b	61.53
4	R848	1	IL6	808.174
4	R848	1	IL8	629.818
4	R848	1	TNFa	333.692
5	R848	2	IFNa	105.744
5	R848	2	IFNg	266.894
5	R848	2	IL10	170.666
5	R848	2	IL12	1175.12
5	R848	2	IL17A	14.814
5	R848	2	IL1b	5455.54
5	R848	2	IL6	5217.54
5	R848	2	IL8	2793.32
5	R848	2	TNFa	5004.34
6	R848	1	IFNa	61.25
6	R848	1	IFNg	71.968
6	R848	1	IL10	2.402
6	R848	1	IL12	92.298
6	R848	1	IL17A	17.622
6	R848	1	IL1b	240.066
6	R848	1	IL6	348.62
6	R848	1	IL8	46.924
6	R848	1	TNFa	183.152
7	R848	1	IFNa	259.474
7	R848	1	IFNg	40.63
7	R848	1	IL10	284.64
7	R848	1	IL12	941.92
7	R848	1	IL17A	6.192
7	R848	1	IL1b	1812.28
7	R848	1	IL6	4369.37
7	R848	1	IL8	970.764
7	R848	1	TNFa	3342.76
8	R848	3	IFNa	11.672
8	R848	3	IFNg	39.69
8	R848	3	IL10	53.464
8	R848	3	IL12	425.448
8	R848	3	IL17A	6.416
8	R848	3	IL1b	137.816
8	R848	3	IL6	660.506
8	R848	3	IL8	1405.01
8	R848	3	TNFa	5148.55
9	R848	1	IFNa	130.952
9	R848	1	IFNg	124.4
9	R848	1	IL10	152.55
9	R848	1	IL12	963.646
9	R848	1	IL17A	4.732
9	R848	1	IL1b	408.932
9	R848	1	IL6	3427.08
9	R848	1	IL8	508.866
9	R848	1	TNFa	2467.48
10	R848	4	IFNa	2.916
10	R848	4	IFNg	26.96
10	R848	4	IL10	23.23
10	R848	4	IL12	281.988
10	R848	4	IL17A	3.47
10	R848	4	IL1b	19.622
10	R848	4	IL6	640.502
10	R848	4	IL8	931.976
10	R848	4	TNFa	134.158
11	R848	2	IFNa	4.388
11	R848	2	IFNg	13.888
11	R848	2	IL10	4.894
11	R848	2	IL12	87.832
11	R848	2	IL17A	4.288
11	R848	2	IL1b	29.188
11	R848	2	IL6	57.556
11	R848	2	IL8	810.948
11	R848	2	TNFa	17.092
12	R848	3	IFNa	55.108
12	R848	3	IFNg	44.934
12	R848	3	IL10	105.428
12	R848	3	IL12	228.212
12	R848	3	IL17A	4.732
12	R848	3	IL1b	65.654
12	R848	3	IL6	967.084
12	R848	3	IL8	1274.71
12	R848	3	TNFa	249.452
13	R848	1	IFNa	62.984
13	R848	1	IFNg	963.942
13	R848	1	IL10	291.65
13	R848	1	IL12	2847.12
13	R848	1	IL17A	13.864
13	R848	1	IL1b	608.99
13	R848	1	IL6	4025.48
13	R848	1	IL8	915.776
13	R848	1	TNFa	4328.83
14	R848	1	IFNa	62.946
14	R848	1	IFNg	2637.4
14	R848	1	IL10	232.614
14	R848	1	IL12	3929.92
14	R848	1	IL17A	54.47
14	R848	1	IL1b	6689.68
14	R848	1	IL6	42433.3
14	R848	1	IL8	3259.94
14	R848	1	TNFa	5723.26
15	R848	1	IFNa	89.232
15	R848	1	IFNg	200.008
15	R848	1	IL10	247.394
15	R848	1	IL12	3119.45
15	R848	1	IL17A	25.516
15	R848	1	IL1b	1285.09
15	R848	1	IL6	29626.3
15	R848	1	IL8	2449.66
15	R848	1	TNFa	4794.03
16	R848	1	IFNa	6.72
16	R848	1	IFNg	58.766
16	R848	1	IL10	213.294
16	R848	1	IL12	944.47
16	R848	1	IL17A	11.212
16	R848	1	IL1b	176.776
16	R848	1	IL6	1040.56
16	R848	1	IL8	1176.44
16	R848	1	TNFa	619.704
17	R848	1	IFNa	83.42
17	R848	1	IFNg	480.862
17	R848	1	IL10	201.086
17	R848	1	IL12	3394.01
17	R848	1	IL17A	40.126
17	R848	1	IL1b	3234.01
17	R848	1	IL6	3236.65
17	R848	1	IL8	2315.87
17	R848	1	TNFa	4649.06
18	R848	1	IFNa	31.954
18	R848	1	IFNg	229.634
18	R848	1	IL10	180.716
18	R848	1	IL12	2574.74
18	R848	1	IL17A	33.134
18	R848	1	IL1b	983.892
18	R848	1	IL6	3672.34
18	R848	1	IL8	2507.72
18	R848	1	TNFa	2304.36
19	R848	4	IFNa	42.174
19	R848	4	IFNg	307.766
19	R848	4	IL10	103.316
19	R848	4	IL12	2361.92
19	R848	4	IL17A	45.412
19	R848	4	IL1b	4583.93
19	R848	4	IL6	4697.04
19	R848	4	IL8	3575.04
19	R848	4	TNFa	2373.71
20	R848	2	IFNa	38.452
20	R848	2	IFNg	336.948
20	R848	2	IL10	275.364
20	R848	2	IL12	2735.29
20	R848	2	IL17A	57.18
20	R848	2	IL1b	3869.4
20	R848	2	IL6	4491.23
20	R848	2	IL8	3309.25
20	R848	2	TNFa	3330.47
21	R848	1	IFNa	57.438
21	R848	1	IFNg	229.296
21	R848	1	IL10	251.694
21	R848	1	IL12	2663.52
21	R848	1	IL17A	42.692
21	R848	1	IL1b	5400.61
21	R848	1	IL6	4699.85
21	R848	1	IL8	2755.53
21	R848	1	TNFa	4776.62
22	R848	1	IFNa	13.588
22	R848	1	IFNg	223.936
22	R848	1	IL10	114.856
22	R848	1	IL12	1864.17
22	R848	1	IL17A	42.692
22	R848	1	IL1b	2408.01
22	R848	1	IL6	2519.23
22	R848	1	IL8	3088.1
22	R848	1	TNFa	1050.36
23	R848	2	IFNa	142.52
23	R848	2	IFNg	667.564
23	R848	2	IL10	210.094
23	R848	2	IL12	5002.37
23	R848	2	IL17A	37.222
23	R848	2	IL1b	3229.72
23	R848	2	IL6	5124.67
23	R848	2	IL8	1733.28
23	R848	2	TNFa	4624.22
24	R848	1	IFNa	26.816
24	R848	1	IFNg	344.544
24	R848	1	IL10	403.914
24	R848	1	IL12	2735.29
24	R848	1	IL17A	57.18
24	R848	1	IL1b	7256.69
24	R848	1	IL6	5726
24	R848	1	IL8	3774.49
24	R848	1	TNFa	2701.28
25	R848	3	IFNa	13.302
25	R848	3	IFNg	218.26
25	R848	3	IL10	49.96
25	R848	3	IL12	1681.04
25	R848	3	IL17A	34.652
25	R848	3	IL1b	413.468
25	R848	3	IL6	993.818
25	R848	3	IL8	2847.17
25	R848	3	TNFa	305.242
26	R848	3	IFNa	9.762
26	R848	3	IFNg	198.1
26	R848	3	IL10	40.742
26	R848	3	IL12	1648.1
26	R848	3	IL17A	34.098
26	R848	3	IL1b	1407
26	R848	3	IL6	822.504
26	R848	3	IL8	2337
26	R848	3	TNFa	480.458
27	R848	1	IFNa	687.026
27	R848	1	IFNg	225.978
27	R848	1	IL10	381.124
27	R848	1	IL12	1460.82
27	R848	1	IL17A	14.232
27	R848	1	IL1b	1888.81
27	R848	1	IL6	4844.26
27	R848	1	IL8	537.668
27	R848	1	TNFa	4951.63
28	R848	1	IFNa	482.748
28	R848	1	IFNg	191.162
28	R848	1	IL10	211.588
28	R848	1	IL12	2581.11
28	R848	1	IL17A	34.652
28	R848	1	IL1b	2114.67
28	R848	1	IL6	3392.97
28	R848	1	IL8	1599.19
28	R848	1	TNFa	4356.73
29	R848	3	IFNa	34.286
29	R848	3	IFNg	77.516
29	R848	3	IL10	122.41
29	R848	3	IL12	485.454
29	R848	3	IL17A	6.79
29	R848	3	IL1b	131.456
29	R848	3	IL6	1202.09
29	R848	3	IL8	563.578
29	R848	3	TNFa	510.792
30	R848	2	IFNa	11.43
30	R848	2	IFNg	227.51
30	R848	2	IL10	100.35
30	R848	2	IL12	1572.46
30	R848	2	IL17A	39.964
30	R848	2	IL1b	1048.49
30	R848	2	IL6	1323.52
30	R848	2	IL8	3066.47
30	R848	2	TNFa	934.314
3	CD3/CD28	2	IFNa	1.328
3	CD3/CD28	2	IFNg	2128.78
3	CD3/CD28	2	IL10	22.718
3	CD3/CD28	2	IL12	79.692
3	CD3/CD28	2	IL17A	24.196
3	CD3/CD28	2	IL1b	3.578
3	CD3/CD28	2	IL6	26.236
3	CD3/CD28	2	IL8	336.79
3	CD3/CD28	2	TNFa	34.624
5	CD3/CD28	2	IFNa	7.026
5	CD3/CD28	2	IFNg	7384.38
5	CD3/CD28	2	IL10	39.818
5	CD3/CD28	2	IL12	575.562
5	CD3/CD28	2	IL17A	288.162
5	CD3/CD28	2	IL1b	515.522
5	CD3/CD28	2	IL6	624.114
5	CD3/CD28	2	IL8	2962.01
5	CD3/CD28	2	TNFa	2070.48
6	CD3/CD28	1	IFNa	3.316
6	CD3/CD28	1	IFNg	2431.08
6	CD3/CD28	1	IL10	5.108
6	CD3/CD28	1	IL12	131.882
6	CD3/CD28	1	IL17A	204.958
6	CD3/CD28	1	IL1b	11.332
6	CD3/CD28	1	IL6	13.944
6	CD3/CD28	1	IL8	146.114
6	CD3/CD28	1	TNFa	601.35
7	CD3/CD28	1	IFNa	7.958
7	CD3/CD28	1	IFNg	648.924
7	CD3/CD28	1	IL10	1.236
7	CD3/CD28	1	IL12	92.298
7	CD3/CD28	1	IL17A	6.192
7	CD3/CD28	1	IL1b	6.704
7	CD3/CD28	1	IL6	14.284
7	CD3/CD28	1	IL8	233.75
7	CD3/CD28	1	TNFa	93.446
8	CD3/CD28	3	IFNa	1.466
8	CD3/CD28	3	IFNg	3593.16
8	CD3/CD28	3	IL10	11.764
8	CD3/CD28	3	IL12	245.2
8	CD3/CD28	3	IL17A	237.454
8	CD3/CD28	3	IL1b	43.324
8	CD3/CD28	3	IL6	54.49
8	CD3/CD28	3	IL8	1481.33
8	CD3/CD28	3	TNFa	196.726
9	CD3/CD28	1	IFNa	0.1
9	CD3/CD28	1	IFNg	55.43
9	CD3/CD28	1	IL10	0.1
9	CD3/CD28	1	IL12	85.372
9	CD3/CD28	1	IL17A	1.668
9	CD3/CD28	1	IL1b	0.556
9	CD3/CD28	1	IL6	1.216
9	CD3/CD28	1	IL8	78.242
9	CD3/CD28	1	TNFa	8.432
10	CD3/CD28	4	IFNa	2.508
10	CD3/CD28	4	IFNg	1997.25
10	CD3/CD28	4	IL10	4.342
10	CD3/CD28	4	IL12	344.176
10	CD3/CD28	4	IL17A	9.586
10	CD3/CD28	4	IL1b	12.912
10	CD3/CD28	4	IL6	164.072
10	CD3/CD28	4	IL8	1373.37
10	CD3/CD28	4	TNFa	183.294
11	CD3/CD28	2	IFNa	0.1
11	CD3/CD28	2	IFNg	8.994
11	CD3/CD28	2	IL10	4.106
11	CD3/CD28	2	IL12	0.1
11	CD3/CD28	2	IL17A	1.504
11	CD3/CD28	2	IL1b	0.534
11	CD3/CD28	2	IL6	14.438
11	CD3/CD28	2	IL8	121.726
11	CD3/CD28	2	TNFa	1.528
12	CD3/CD28	3	IFNa	4.892
12	CD3/CD28	3	IFNg	5041.47
12	CD3/CD28	3	IL10	34.126
12	CD3/CD28	3	IL12	549.01
12	CD3/CD28	3	IL17A	87.846
12	CD3/CD28	3	IL1b	190.452
12	CD3/CD28	3	IL6	38.022
12	CD3/CD28	3	IL8	3362.05
12	CD3/CD28	3	TNFa	1119.82
13	CD3/CD28	1	IFNa	6.72
13	CD3/CD28	1	IFNg	5056.58
13	CD3/CD28	1	IL10	53.272
13	CD3/CD28	1	IL12	1006.65
13	CD3/CD28	1	IL17A	97.826
13	CD3/CD28	1	IL1b	52.824
13	CD3/CD28	1	IL6	9.278
13	CD3/CD28	1	IL8	2067.26
13	CD3/CD28	1	TNFa	456.93
14	CD3/CD28	1	IFNa	2.628
14	CD3/CD28	1	IFNg	48.04
14	CD3/CD28	1	IL10	5.328
14	CD3/CD28	1	IL12	384.736
14	CD3/CD28	1	IL17A	40.1
14	CD3/CD28	1	IL1b	13.66
14	CD3/CD28	1	IL6	94.006
14	CD3/CD28	1	IL8	731.758
14	CD3/CD28	1	TNFa	16.656
15	CD3/CD28	1	IFNa	0.282
15	CD3/CD28	1	IFNg	3.256
15	CD3/CD28	1	IL10	3.62
15	CD3/CD28	1	IL12	120.782
15	CD3/CD28	1	IL17A	0.1
15	CD3/CD28	1	IL1b	2.038
15	CD3/CD28	1	IL6	78.828
15	CD3/CD28	1	IL8	55.796
15	CD3/CD28	1	TNFa	1.61
16	CD3/CD28	1	IFNa	0.1
16	CD3/CD28	1	IFNg	61.878
16	CD3/CD28	1	IL10	2.218
16	CD3/CD28	1	IL12	49.902
16	CD3/CD28	1	IL17A	0.1
16	CD3/CD28	1	IL1b	0.678
16	CD3/CD28	1	IL6	0.554
16	CD3/CD28	1	IL8	34.204
16	CD3/CD28	1	TNFa	5.944
17	CD3/CD28	1	IFNa	19.504
17	CD3/CD28	1	IFNg	4295.18
17	CD3/CD28	1	IL10	164.142
17	CD3/CD28	1	IL12	1947.52
17	CD3/CD28	1	IL17A	67.896
17	CD3/CD28	1	IL1b	82.208
17	CD3/CD28	1	IL6	58.326
17	CD3/CD28	1	IL8	2646.59
17	CD3/CD28	1	TNFa	785.034
18	CD3/CD28	1	IFNa	10.87
18	CD3/CD28	1	IFNg	2611.57
18	CD3/CD28	1	IL10	173.304
18	CD3/CD28	1	IL12	1655.81
18	CD3/CD28	1	IL17A	255.4
18	CD3/CD28	1	IL1b	41.712
18	CD3/CD28	1	IL6	13.876
18	CD3/CD28	1	IL8	2742.74
18	CD3/CD28	1	TNFa	165.754
19	CD3/CD28	4	IFNa	6.044
19	CD3/CD28	4	IFNg	116.394
19	CD3/CD28	4	IL10	5.344
19	CD3/CD28	4	IL12	861.35
19	CD3/CD28	4	IL17A	14.698
19	CD3/CD28	4	IL1b	22.318
19	CD3/CD28	4	IL6	23.398
19	CD3/CD28	4	IL8	1853.53
19	CD3/CD28	4	TNFa	22.278
20	CD3/CD28	2	IFNa	10.582
20	CD3/CD28	2	IFNg	3910.3
20	CD3/CD28	2	IL10	84.436
20	CD3/CD28	2	IL12	1843.73
20	CD3/CD28	2	IL17A	92.82
20	CD3/CD28	2	IL1b	113.658
20	CD3/CD28	2	IL6	12.484
20	CD3/CD28	2	IL8	3067.76
20	CD3/CD28	2	TNFa	275.052
21	CD3/CD28	1	IFNa	5.328
21	CD3/CD28	1	IFNg	338.022
21	CD3/CD28	1	IL10	16.76
21	CD3/CD28	1	IL12	421.514
21	CD3/CD28	1	IL17A	14.698
21	CD3/CD28	1	IL1b	11.676
21	CD3/CD28	1	IL6	5.122
21	CD3/CD28	1	IL8	948.398
21	CD3/CD28	1	TNFa	23.654
22	CD3/CD28	1	IFNa	7.836
22	CD3/CD28	1	IFNg	1787.39
22	CD3/CD28	1	IL10	67.536
22	CD3/CD28	1	IL12	646.134
22	CD3/CD28	1	IL17A	48.12
22	CD3/CD28	1	IL1b	26.524
22	CD3/CD28	1	IL6	37.184
22	CD3/CD28	1	IL8	1268.4
22	CD3/CD28	1	TNFa	45.722
23	CD3/CD28	2	IFNa	13.948
23	CD3/CD28	2	IFNg	6459.53
23	CD3/CD28	2	IL10	52.238
23	CD3/CD28	2	IL12	2055.51
23	CD3/CD28	2	IL17A	272.556
23	CD3/CD28	2	IL1b	188.422
23	CD3/CD28	2	IL6	38.44
23	CD3/CD28	2	IL8	3286.67
23	CD3/CD28	2	TNFa	1122.49
24	CD3/CD28	1	IFNa	3.27
24	CD3/CD28	1	IFNg	112.854
24	CD3/CD28	1	IL10	6.83
24	CD3/CD28	1	IL12	646.47
24	CD3/CD28	1	IL17A	11.214
24	CD3/CD28	1	IL1b	45.104
24	CD3/CD28	1	IL6	35.83
24	CD3/CD28	1	IL8	1492.76
24	CD3/CD28	1	TNFa	12.43
25	CD3/CD28	3	IFNa	0.1
25	CD3/CD28	3	IFNg	2.368
25	CD3/CD28	3	IL10	3.082
25	CD3/CD28	3	IL12	26.514
25	CD3/CD28	3	IL17A	0.1
25	CD3/CD28	3	IL1b	1.398
25	CD3/CD28	3	IL6	8.752
25	CD3/CD28	3	IL8	50.168
25	CD3/CD28	3	TNFa	1.46
26	CD3/CD28	3	IFNa	10.274
26	CD3/CD28	3	IFNg	1703.89
26	CD3/CD28	3	IL10	29.064
26	CD3/CD28	3	IL12	828.416
26	CD3/CD28	3	IL17A	28.198
26	CD3/CD28	3	IL1b	34.226
26	CD3/CD28	3	IL6	5.152
26	CD3/CD28	3	IL8	1440.75
26	CD3/CD28	3	TNFa	49.882
27	CD3/CD28	1	IFNa	38.452
27	CD3/CD28	1	IFNg	9556.02
27	CD3/CD28	1	IL10	32.448
27	CD3/CD28	1	IL12	1349.1
27	CD3/CD28	1	IL17A	79.22
27	CD3/CD28	1	IL1b	143.344
27	CD3/CD28	1	IL6	156.528
27	CD3/CD28	1	IL8	1922.93
27	CD3/CD28	1	TNFa	1780.82
28	CD3/CD28	1	IFNa	0.1
28	CD3/CD28	1	IFNg	2.368
28	CD3/CD28	1	IL10	0.806
28	CD3/CD28	1	IL12	0.1
28	CD3/CD28	1	IL17A	5.02
28	CD3/CD28	1	IL1b	0.1
28	CD3/CD28	1	IL6	0.79
28	CD3/CD28	1	IL8	26.362
28	CD3/CD28	1	TNFa	1.46
29	CD3/CD28	3	IFNa	3.536
29	CD3/CD28	3	IFNg	56.078
29	CD3/CD28	3	IL10	2.76
29	CD3/CD28	3	IL12	0.1
29	CD3/CD28	3	IL17A	3.522
29	CD3/CD28	3	IL1b	0.1
29	CD3/CD28	3	IL6	25.954
29	CD3/CD28	3	IL8	22.028
29	CD3/CD28	3	TNFa	6.184
30	CD3/CD28	2	IFNa	2.118
30	CD3/CD28	2	IFNg	14.874
30	CD3/CD28	2	IL10	1.976
30	CD3/CD28	2	IL12	114.182
30	CD3/CD28	2	IL17A	2.588
30	CD3/CD28	2	IL1b	12.75
30	CD3/CD28	2	IL6	3.062
30	CD3/CD28	2	IL8	252.55
30	CD3/CD28	2	TNFa	2.45

## Sheet: Fig2D
Subject	Immune cell subset	Concentration (10^9/L)	Severity Grade
1	Monocytes	1.82719	1
1	T_Cells	0.542815	1
1	B_Cells	0.0577008	1
1	CD4_T_Cells	0.396991	1
1	CD8_T_Cells	0.12923	1
1	NK_Cells	0.307235	1
1	Eosinophils	0.164805	1
1	Neutrophils	3.85828	1
2	Monocytes	0.602144	2
2	T_Cells	0.407387	2
2	B_Cells	0.01	2
2	CD4_T_Cells	0.163053	2
2	CD8_T_Cells	0.234786	2
2	NK_Cells	0.0620628	2
2	Eosinophils	0.064511	2
2	Neutrophils	3.37085	2
3	Monocytes	0.0900612	2
3	T_Cells	0.0847904	2
3	B_Cells	0.01	2
3	CD4_T_Cells	0.0422806	2
3	CD8_T_Cells	0.0404473	2
3	NK_Cells	0.0122602	2
3	Eosinophils	0.01	2
3	Neutrophils	1.22958	2
4	Monocytes	0.377937	1
4	T_Cells	0.114252	1
4	B_Cells	0.01	1
4	CD4_T_Cells	0.0829674	1
4	CD8_T_Cells	0.0299095	1
4	NK_Cells	0.01	1
4	Eosinophils	0.0701327	1
4	Neutrophils	2.02606	1
5	Monocytes	0.267412	2
5	T_Cells	0.688382	2
5	B_Cells	0.0599588	2
5	CD4_T_Cells	0.447173	2
5	CD8_T_Cells	0.235487	2
5	NK_Cells	0.0989777	2
5	Eosinophils	0.0661377	2
5	Neutrophils	1.40972	2
6	Monocytes	0.01	1
6	T_Cells	0.224072	1
6	B_Cells	0.01	1
6	CD4_T_Cells	0.102538	1
6	CD8_T_Cells	0.116041	1
6	NK_Cells	0.01	1
6	Eosinophils	0.014076	1
6	Neutrophils	0.014076	1
7	Monocytes	0.513184	1
7	T_Cells	1.12658	1
7	B_Cells	0.112338	1
7	CD4_T_Cells	0.550134	1
7	CD8_T_Cells	0.567179	1
7	NK_Cells	0.127667	1
7	Eosinophils	0.0885431	1
7	Neutrophils	2.33141	1
8	Monocytes	0.224073	3
8	T_Cells	0.318873	3
8	B_Cells	6.67944	3
8	CD4_T_Cells	0.109769	3
8	CD8_T_Cells	0.20026	3
8	NK_Cells	0.105346	3
8	Eosinophils	0.0180302	3
8	Neutrophils	4.11553	3
9	Monocytes	0.182916	1
9	T_Cells	1.19263	1
9	B_Cells	0.204719	1
9	CD4_T_Cells	0.708025	1
9	CD8_T_Cells	0.464978	1
9	NK_Cells	0.141261	1
9	Eosinophils	0.0112458	1
9	Neutrophils	0.638485	1
10	Monocytes	0.162328	4
10	T_Cells	0.117505	4
10	B_Cells	0.01	4
10	CD4_T_Cells	0.0983599	4
10	CD8_T_Cells	0.0178836	4
10	NK_Cells	0.0143298	4
10	Eosinophils	0.0122663	4
10	Neutrophils	0.27926	4
11	Monocytes	0.0289321	2
11	T_Cells	0.614348	2
11	B_Cells	0.0311135	2
11	CD4_T_Cells	0.511708	2
11	CD8_T_Cells	0.0988514	2
11	NK_Cells	0.0442019	2
11	Eosinophils	0.01	2
11	Neutrophils	0.208839	2
12	Monocytes	0.310364	3
12	T_Cells	1.44214	3
12	B_Cells	0.0472194	3
12	CD4_T_Cells	0.653392	3
12	CD8_T_Cells	0.767888	3
12	NK_Cells	0.613164	3
12	Eosinophils	0.165841	3
12	Neutrophils	7.5347	3
13	Monocytes	0.513323	1
13	T_Cells	1.28616	1
13	B_Cells	0.0537331	1
13	CD4_T_Cells	0.414088	1
13	CD8_T_Cells	0.764382	1
13	NK_Cells	0.188295	1
13	Eosinophils	0.305364	1
13	Neutrophils	4.20262	1
15	Monocytes	0.52155	1
15	T_Cells	0.10481	1
15	B_Cells	0.0208029	1
15	CD4_T_Cells	0.0668421	1
15	CD8_T_Cells	0.0368314	1
15	NK_Cells	0.01	1
15	Eosinophils	0.0782098	1
15	Neutrophils	2.44099	1
16	Monocytes	0.53369	1
16	T_Cells	1.0651	1
16	B_Cells	0.110549	1
16	CD4_T_Cells	0.0399298	1
16	CD8_T_Cells	0.957631	1
16	NK_Cells	0.0370777	1
16	Eosinophils	0.212313	1
16	Neutrophils	2.90119	1
NA	Monocytes	0.742941	1
NA	T_Cells	1.7368	1
NA	B_Cells	0.555866	1
NA	CD4_T_Cells	1.12701	1
NA	CD8_T_Cells	0.555068	1
NA	NK_Cells	0.124489	1
NA	Eosinophils	0.360014	1
NA	Neutrophils	4.21768	1
19	Monocytes	0.572042	4
19	T_Cells	0.674189	4
19	B_Cells	0.0593874	4
19	CD4_T_Cells	0.584599	4
19	CD8_T_Cells	0.0855179	4
19	NK_Cells	0.0712649	4
19	Eosinophils	0.26368	4
19	Neutrophils	5.81692	4
20	Monocytes	0.624285	2
20	T_Cells	0.638738	2
20	B_Cells	0.309715	2
20	CD4_T_Cells	0.324506	2
20	CD8_T_Cells	0.310844	2
20	NK_Cells	0.0929258	2
20	Eosinophils	0.0247275	2
20	Neutrophils	12.0615	2
21	Monocytes	0.546369	1
21	T_Cells	0.345266	1
21	B_Cells	0.0410599	1
21	CD4_T_Cells	0.182388	1
21	CD8_T_Cells	0.158001	1
21	NK_Cells	0.190214	1
21	Eosinophils	0.0222313	1
21	Neutrophils	4.40691	1
22	Monocytes	0.659594	1
22	T_Cells	0.441997	1
22	B_Cells	0.302249	1
22	CD4_T_Cells	0.374632	1
22	CD8_T_Cells	0.0621227	1
22	NK_Cells	0.190272	1
22	Eosinophils	0.047066	1
22	Neutrophils	8.19953	1
23	Monocytes	0.499769	2
23	T_Cells	0.69922	2
23	B_Cells	0.0394344	2
23	CD4_T_Cells	0.421811	2
23	CD8_T_Cells	0.267835	2
23	NK_Cells	0.0590377	2
23	Eosinophils	0.0871888	2
23	Neutrophils	2.77853	2
24	Monocytes	0.630573	1
24	T_Cells	0.993681	1
24	B_Cells	2.34096	1
24	CD4_T_Cells	0.483088	1
24	CD8_T_Cells	0.499387	1
24	NK_Cells	0.0984739	1
24	Eosinophils	0.58858	1
24	Neutrophils	7.00863	1
25	Monocytes	0.331547	3
25	T_Cells	0.084242	3
25	B_Cells	0.113264	3
25	CD4_T_Cells	0.0525101	3
25	CD8_T_Cells	0.0295863	3
25	NK_Cells	0.0593985	3
25	Eosinophils	0.156627	3
25	Neutrophils	8.50065	3
26	Monocytes	0.318378	3
26	T_Cells	0.431472	3
26	B_Cells	0.167098	3
26	CD4_T_Cells	0.276915	3
26	CD8_T_Cells	0.151281	3
26	NK_Cells	0.158624	3
26	Eosinophils	0.128798	3
26	Neutrophils	10.1134	3
27	Monocytes	0.547455	1
27	T_Cells	1.34105	1
27	B_Cells	0.0681396	1
27	CD4_T_Cells	0.570947	1
27	CD8_T_Cells	0.633009	1
27	NK_Cells	0.210146	1
27	Eosinophils	0.0183498	1
27	Neutrophils	1.67673	1
28	Monocytes	0.391364	1
28	T_Cells	0.5423	1
28	B_Cells	0.188215	1
28	CD4_T_Cells	0.361382	1
28	CD8_T_Cells	0.163363	1
28	NK_Cells	0.0900604	1
28	Eosinophils	0.010944	1
28	Neutrophils	2.38842	1
29	Monocytes	0.741328	1
29	T_Cells	0.248585	1
29	B_Cells	0.0402957	1
29	CD4_T_Cells	0.180933	1
29	CD8_T_Cells	0.0644731	1
29	NK_Cells	0.0301934	1
29	Eosinophils	0.288086	1
29	Neutrophils	10.6537	1
30	Monocytes	0.297797	1
30	T_Cells	0.548993	1
30	B_Cells	0.193796	1
30	CD4_T_Cells	0.406686	1
30	CD8_T_Cells	0.13776	1
30	NK_Cells	0.0717214	1
30	Eosinophils	0.0181861	1
30	Neutrophils	6.75352	1

## Sheet: Fig3A
Subject	Stimuli	Cytokine	Concentration (pg/ml)	Peak Severity Grade	Sample
1	LPS	IL12	5592.29	1	Baseline
1	LPS	IL17A	28.544	1	Baseline
1	LPS	IL1b	14258.7	1	Baseline
1	LPS	TNFa	12954.8	1	Baseline
1	LPS	IL12	5101.79	1	Discharge
1	LPS	IL17A	28.544	1	Discharge
1	LPS	IL1b	11337.6	1	Discharge
1	LPS	TNFa	10367.5	1	Discharge
2	LPS	IL12	4527.03	3	Discharge
2	LPS	IL17A	21.888	3	Discharge
2	LPS	IL1b	8823.68	3	Discharge
2	LPS	TNFa	8099.39	3	Discharge
3	LPS	IL12	1108.82	2	Baseline
3	LPS	IL17A	13.624	2	Baseline
3	LPS	IL1b	1155.22	2	Baseline
3	LPS	TNFa	1816.76	2	Baseline
3	LPS	IL12	4532.61	2	Discharge
3	LPS	IL17A	15.376	2	Discharge
3	LPS	IL1b	6395.88	2	Discharge
3	LPS	TNFa	8240.5	2	Discharge
4	LPS	IL12	1151.12	1	Discharge
4	LPS	IL17A	18.22	1	Discharge
4	LPS	IL1b	1481.76	1	Discharge
4	LPS	TNFa	4028.04	1	Discharge
5	LPS	IL12	1235.94	2	Baseline
5	LPS	IL17A	20.068	2	Baseline
5	LPS	IL1b	3697.28	2	Baseline
5	LPS	TNFa	1891.82	2	Baseline
5	LPS	IL12	2234.93	2	Discharge
5	LPS	IL17A	29.628	2	Discharge
5	LPS	IL1b	7250.19	2	Discharge
5	LPS	TNFa	6242.24	2	Discharge
6	LPS	IL12	3959.21	1	Discharge
6	LPS	IL17A	105.972	1	Discharge
6	LPS	IL1b	5596.07	1	Discharge
6	LPS	TNFa	6116.95	1	Discharge
7	LPS	IL12	1276.87	1	Baseline
7	LPS	IL17A	18.22	1	Baseline
7	LPS	IL1b	2785.86	1	Baseline
7	LPS	TNFa	4105.12	1	Baseline
7	LPS	IL12	1023.48	1	Discharge
7	LPS	IL17A	18.22	1	Discharge
7	LPS	IL1b	3639	1	Discharge
7	LPS	TNFa	3681.96	1	Discharge
8	LPS	IL12	733.316	4	Baseline
8	LPS	IL17A	12.832	4	Baseline
8	LPS	IL1b	238.56	4	Baseline
8	LPS	TNFa	325.652	4	Baseline
9	LPS	IL12	1220.09	1	Baseline
9	LPS	IL17A	15.376	1	Baseline
9	LPS	IL1b	2966.25	1	Baseline
9	LPS	TNFa	3371.33	1	Baseline
9	LPS	IL12	2825.48	1	Discharge
9	LPS	IL17A	26.872	1	Discharge
9	LPS	IL1b	5657.2	1	Discharge
9	LPS	TNFa	6089.88	1	Discharge
10	LPS	IL12	170.744	4	Baseline
10	LPS	IL17A	3.336	4	Baseline
10	LPS	IL1b	0.1	4	Baseline
10	LPS	TNFa	0.208	4	Baseline
11	LPS	IL12	0.1	2	Baseline
11	LPS	IL17A	3.336	2	Baseline
11	LPS	IL1b	4.244	2	Baseline
11	LPS	TNFa	1.08	2	Baseline
11	LPS	IL12	567.512	2	Discharge
11	LPS	IL17A	17.272	2	Discharge
11	LPS	IL1b	212.176	2	Discharge
11	LPS	TNFa	70.888	2	Discharge
12	LPS	IL12	590.46	4	Baseline
12	LPS	IL17A	3.336	4	Baseline
12	LPS	IL1b	81.6	4	Baseline
12	LPS	TNFa	334.096	4	Baseline
13	LPS	IL12	4922.87	1	Discharge
13	LPS	IL17A	71.324	1	Discharge
13	LPS	IL1b	1753.53	1	Discharge
13	LPS	TNFa	4903.69	1	Discharge
14	LPS	IL12	4664.72	1	Baseline
14	LPS	IL17A	94.612	1	Baseline
14	LPS	IL1b	8806.36	1	Baseline
14	LPS	TNFa	4434.74	1	Baseline
15	LPS	IL12	3544.56	1	Baseline
15	LPS	IL17A	63.248	1	Baseline
15	LPS	IL1b	1408.95	1	Baseline
15	LPS	TNFa	2002.52	1	Baseline
15	LPS	IL12	5162.73	1	Discharge
15	LPS	IL17A	77.788	1	Discharge
15	LPS	IL1b	3579.22	1	Discharge
15	LPS	TNFa	5309.94	1	Discharge
16	LPS	IL12	1763.59	1	Baseline
16	LPS	IL17A	38.188	1	Baseline
16	LPS	IL1b	579.74	1	Baseline
16	LPS	TNFa	715.388	1	Baseline
16	LPS	IL12	4463.72	1	Discharge
16	LPS	IL17A	60.812	1	Discharge
16	LPS	IL1b	3920.26	1	Discharge
16	LPS	TNFa	4054.27	1	Discharge
17	LPS	IL12	5237.09	1	Baseline
17	LPS	IL17A	86.58	1	Baseline
17	LPS	IL1b	3807.95	1	Baseline
17	LPS	TNFa	3932	1	Baseline
18	LPS	IL12	3357.87	3	Discharge
18	LPS	IL17A	66.268	3	Discharge
18	LPS	IL1b	265.5	3	Discharge
18	LPS	TNFa	388.704	3	Discharge
19	LPS	IL12	1098.7	4	Baseline
19	LPS	IL17A	15.736	4	Baseline
19	LPS	IL1b	84.416	4	Baseline
19	LPS	TNFa	197.652	4	Baseline
19	LPS	IL12	5369.53	4	Discharge
19	LPS	IL17A	85.896	4	Discharge
19	LPS	IL1b	8628.1	4	Discharge
19	LPS	TNFa	2795.44	4	Discharge
20	LPS	IL12	4327.46	2	Baseline
20	LPS	IL17A	91.984	2	Baseline
20	LPS	IL1b	3292.69	2	Baseline
20	LPS	TNFa	1071.52	2	Baseline
20	LPS	IL12	6406.88	2	Discharge
20	LPS	IL17A	120.104	2	Discharge
20	LPS	IL1b	14464.4	2	Discharge
20	LPS	TNFa	7535.48	2	Discharge
21	LPS	IL12	3728.34	1	Baseline
21	LPS	IL17A	85.384	1	Baseline
21	LPS	IL1b	2256.81	1	Baseline
21	LPS	TNFa	1662.63	1	Baseline
21	LPS	IL12	4770.57	1	Discharge
21	LPS	IL17A	107.016	1	Discharge
21	LPS	IL1b	6857.27	1	Discharge
21	LPS	TNFa	3510.16	1	Discharge
22	LPS	IL12	3438.15	1	Discharge
22	LPS	IL17A	74.444	1	Discharge
22	LPS	IL1b	1012.15	1	Discharge
22	LPS	TNFa	237.732	1	Discharge
23	LPS	IL12	5419.08	3	Discharge
23	LPS	IL17A	90.824	3	Discharge
23	LPS	IL1b	3944.91	3	Discharge
23	LPS	TNFa	4009	3	Discharge
24	LPS	IL12	4642.76	1	Baseline
24	LPS	IL17A	106	1	Baseline
24	LPS	IL1b	10060.9	1	Baseline
24	LPS	TNFa	1272.59	1	Baseline
24	LPS	IL12	4327.46	1	Discharge
24	LPS	IL17A	100.408	1	Discharge
24	LPS	IL1b	3552.72	1	Discharge
24	LPS	TNFa	316.424	1	Discharge
25	LPS	IL12	2866	3	Baseline
25	LPS	IL17A	52.032	3	Baseline
25	LPS	IL1b	347.616	3	Baseline
25	LPS	TNFa	701.936	3	Baseline
25	LPS	IL12	4395.16	3	Discharge
25	LPS	IL17A	96.24	3	Discharge
25	LPS	IL1b	11073.7	3	Discharge
25	LPS	TNFa	1622.54	3	Discharge
26	LPS	IL12	3848.73	3	Baseline
26	LPS	IL17A	63.576	3	Baseline
26	LPS	IL1b	1771.3	3	Baseline
26	LPS	TNFa	2846.51	3	Baseline
26	LPS	IL12	4111.02	3	Discharge
26	LPS	IL17A	90.824	3	Discharge
26	LPS	IL1b	6845.63	3	Discharge
26	LPS	TNFa	1363.48	3	Discharge
27	LPS	IL12	2585.58	1	Baseline
27	LPS	IL17A	52.032	1	Baseline
27	LPS	IL1b	3836.59	1	Baseline
27	LPS	TNFa	4349.96	1	Baseline
27	LPS	IL12	3417.01	1	Discharge
27	LPS	IL17A	56.396	1	Discharge
27	LPS	IL1b	3199.78	1	Discharge
27	LPS	TNFa	3946.26	1	Discharge
28	LPS	IL12	4695.04	1	Baseline
28	LPS	IL17A	97.604	1	Baseline
28	LPS	IL1b	3388.4	1	Baseline
28	LPS	TNFa	4166.58	1	Baseline
28	LPS	IL12	6295.99	1	Discharge
28	LPS	IL17A	102.976	1	Discharge
28	LPS	IL1b	4975.61	1	Discharge
28	LPS	TNFa	6064.89	1	Discharge
29	LPS	IL12	1523.29	3	Baseline
29	LPS	IL17A	26.172	3	Baseline
29	LPS	IL1b	100.82	3	Baseline
29	LPS	TNFa	175.488	3	Baseline
29	LPS	IL12	607.568	3	Discharge
29	LPS	IL17A	14.552	3	Discharge
29	LPS	IL1b	96.616	3	Discharge
29	LPS	TNFa	118.68	3	Discharge
30	LPS	IL12	3631.92	2	Baseline
30	LPS	IL17A	71.692	2	Baseline
30	LPS	IL1b	899.528	2	Baseline
30	LPS	TNFa	364.996	2	Baseline
30	LPS	IL12	NA	2	Discharge
30	LPS	IL17A	NA	2	Discharge
30	LPS	IL1b	NA	2	Discharge
30	LPS	TNFa	NA	2	Discharge
1	R848	IFNg	275.754	1	Baseline
1	R848	IL12	7651.14	1	Baseline
1	R848	IL17A	12.564	1	Baseline
1	R848	IL1b	2856.42	1	Baseline
1	R848	IFNg	207.108	1	Discharge
1	R848	IL12	4562.55	1	Discharge
1	R848	IL17A	7.364	1	Discharge
1	R848	IL1b	1900.51	1	Discharge
2	R848	IFNg	992.116	3	Discharge
2	R848	IL12	6270.39	3	Discharge
2	R848	IL17A	9.446	3	Discharge
2	R848	IL1b	2062.48	3	Discharge
3	R848	IFNg	13.592	2	Baseline
3	R848	IL12	922.952	2	Baseline
3	R848	IL17A	3.514	2	Baseline
3	R848	IL1b	250.736	2	Baseline
3	R848	IFNg	642.138	2	Discharge
3	R848	IL12	6104.5	2	Discharge
3	R848	IL17A	7.688	2	Discharge
3	R848	IL1b	2078.22	2	Discharge
4	R848	IFNg	82.488	1	Discharge
4	R848	IL12	1624.25	1	Discharge
4	R848	IL17A	6.192	1	Discharge
4	R848	IL1b	267.132	1	Discharge
5	R848	IFNg	88.746	2	Baseline
5	R848	IL12	863.372	2	Baseline
5	R848	IL17A	13.206	2	Baseline
5	R848	IL1b	3049.71	2	Baseline
5	R848	IFNg	3148.78	2	Discharge
5	R848	IL12	4223.59	2	Discharge
5	R848	IL17A	14.814	2	Discharge
5	R848	IL1b	5611.23	2	Discharge
6	R848	IFNg	313.046	1	Discharge
6	R848	IL12	4292.47	1	Discharge
6	R848	IL17A	93.28	1	Discharge
6	R848	IL1b	1972.28	1	Discharge
7	R848	IFNg	48.428	1	Baseline
7	R848	IL12	761.774	1	Baseline
7	R848	IL17A	11.978	1	Baseline
7	R848	IL1b	1976.13	1	Baseline
7	R848	IFNg	40.63	1	Discharge
7	R848	IL12	941.92	1	Discharge
7	R848	IL17A	6.192	1	Discharge
7	R848	IL1b	1812.28	1	Discharge
8	R848	IFNg	28.876	4	Baseline
8	R848	IL12	306.676	4	Baseline
8	R848	IL17A	3.312	4	Baseline
8	R848	IL1b	247.082	4	Baseline
9	R848	IFNg	124.4	1	Baseline
9	R848	IL12	963.646	1	Baseline
9	R848	IL17A	4.732	1	Baseline
9	R848	IL1b	408.932	1	Baseline
9	R848	IFNg	296.988	1	Discharge
9	R848	IL12	2881.32	1	Discharge
9	R848	IL17A	7.688	1	Discharge
9	R848	IL1b	1049	1	Discharge
10	R848	IFNg	16.366	4	Baseline
10	R848	IL12	85.372	4	Baseline
10	R848	IL17A	1.668	4	Baseline
10	R848	IL1b	0.556	4	Baseline
11	R848	IFNg	18.938	2	Baseline
11	R848	IL12	85.372	2	Baseline
11	R848	IL17A	1.668	2	Baseline
11	R848	IL1b	1.606	2	Baseline
11	R848	IFNg	15.374	2	Discharge
11	R848	IL12	283.756	2	Discharge
11	R848	IL17A	6.264	2	Discharge
11	R848	IL1b	114.06	2	Discharge
12	R848	IFNg	39.704	4	Baseline
12	R848	IL12	295.23	4	Baseline
12	R848	IL17A	4.732	4	Baseline
12	R848	IL1b	41.264	4	Baseline
13	R848	IFNg	963.942	1	Discharge
13	R848	IL12	2847.12	1	Discharge
13	R848	IL17A	13.864	1	Discharge
13	R848	IL1b	608.99	1	Discharge
14	R848	IFNg	2637.4	1	Baseline
14	R848	IL12	3929.92	1	Baseline
14	R848	IL17A	54.47	1	Baseline
14	R848	IL1b	6689.68	1	Baseline
15	R848	IFNg	82.99	1	Baseline
15	R848	IL12	1079.94	1	Baseline
15	R848	IL17A	13.1	1	Baseline
15	R848	IL1b	240.352	1	Baseline
15	R848	IFNg	200.008	1	Discharge
15	R848	IL12	3119.45	1	Discharge
15	R848	IL17A	25.516	1	Discharge
15	R848	IL1b	1285.09	1	Discharge
16	R848	IFNg	27.712	1	Baseline
16	R848	IL12	283.218	1	Baseline
16	R848	IL17A	5.8	1	Baseline
16	R848	IL1b	98.676	1	Baseline
16	R848	IFNg	527.038	1	Discharge
16	R848	IL12	4023.86	1	Discharge
16	R848	IL17A	26.742	1	Discharge
16	R848	IL1b	2880.39	1	Discharge
17	R848	IFNg	480.862	1	Baseline
17	R848	IL12	3394.01	1	Baseline
17	R848	IL17A	40.126	1	Baseline
17	R848	IL1b	3234.01	1	Baseline
18	R848	IFNg	229.634	3	Discharge
18	R848	IL12	2574.74	3	Discharge
18	R848	IL17A	33.134	3	Discharge
18	R848	IL1b	983.892	3	Discharge
19	R848	IFNg	38.642	4	Baseline
19	R848	IL12	495.222	4	Baseline
19	R848	IL17A	1.728	4	Baseline
19	R848	IL1b	128.902	4	Baseline
19	R848	IFNg	343.778	4	Discharge
19	R848	IL12	3090.22	4	Discharge
19	R848	IL17A	47.916	4	Discharge
19	R848	IL1b	4812.56	4	Discharge
20	R848	IFNg	336.948	2	Baseline
20	R848	IL12	2735.29	2	Baseline
20	R848	IL17A	57.18	2	Baseline
20	R848	IL1b	3869.4	2	Baseline
20	R848	IFNg	381.026	2	Discharge
20	R848	IL12	4553.71	2	Discharge
20	R848	IL17A	79.784	2	Discharge
20	R848	IL1b	9417.49	2	Discharge
21	R848	IFNg	229.296	1	Baseline
21	R848	IL12	2663.52	1	Baseline
21	R848	IL17A	42.692	1	Baseline
21	R848	IL1b	5400.61	1	Baseline
21	R848	IFNg	734.638	1	Discharge
21	R848	IL12	3299.71	1	Discharge
21	R848	IL17A	48.12	1	Discharge
21	R848	IL1b	5474.24	1	Discharge
22	R848	IFNg	223.936	1	Discharge
22	R848	IL12	1864.17	1	Discharge
22	R848	IL17A	42.692	1	Discharge
22	R848	IL1b	2408.01	1	Discharge
23	R848	IFNg	667.564	3	Discharge
23	R848	IL12	5002.37	3	Discharge
23	R848	IL17A	37.222	3	Discharge
23	R848	IL1b	3229.72	3	Discharge
24	R848	IFNg	344.544	1	Baseline
24	R848	IL12	2735.29	1	Baseline
24	R848	IL17A	57.18	1	Baseline
24	R848	IL1b	7256.69	1	Baseline
24	R848	IFNg	340.746	1	Discharge
24	R848	IL12	2373.62	1	Discharge
24	R848	IL17A	45.992	1	Discharge
24	R848	IL1b	2125.08	1	Discharge
25	R848	IFNg	85.014	3	Baseline
25	R848	IL12	888.374	3	Baseline
25	R848	IL17A	14.232	3	Baseline
25	R848	IL1b	426.232	3	Baseline
25	R848	IFNg	323.788	3	Discharge
25	R848	IL12	2686.54	3	Discharge
25	R848	IL17A	58.864	3	Discharge
25	R848	IL1b	7437.06	3	Discharge
26	R848	IFNg	171.72	3	Baseline
26	R848	IL12	1653.73	3	Baseline
26	R848	IL17A	11.214	3	Baseline
26	R848	IL1b	1362.6	3	Baseline
26	R848	IFNg	305.984	3	Discharge
26	R848	IL12	2291.67	3	Discharge
26	R848	IL17A	50.818	3	Discharge
26	R848	IL1b	5351.65	3	Discharge
27	R848	IFNg	225.978	1	Baseline
27	R848	IL12	1460.82	1	Baseline
27	R848	IL17A	14.232	1	Baseline
27	R848	IL1b	1888.81	1	Baseline
27	R848	IFNg	130.862	1	Discharge
27	R848	IL12	1341.31	1	Discharge
27	R848	IL17A	16.164	1	Discharge
27	R848	IL1b	1463.21	1	Discharge
28	R848	IFNg	191.162	1	Baseline
28	R848	IL12	2581.11	1	Baseline
28	R848	IL17A	34.652	1	Baseline
28	R848	IL1b	2114.67	1	Baseline
28	R848	IFNg	514.062	1	Discharge
28	R848	IL12	4500.84	1	Discharge
28	R848	IL17A	28.198	1	Discharge
28	R848	IL1b	2988.45	1	Discharge
29	R848	IFNg	77.516	3	Baseline
29	R848	IL12	485.454	3	Baseline
29	R848	IL17A	6.79	3	Baseline
29	R848	IL1b	131.456	3	Baseline
29	R848	IFNg	22.214	3	Discharge
29	R848	IL12	303.784	3	Discharge
29	R848	IL17A	2.588	3	Discharge
29	R848	IL1b	93.02	3	Discharge
30	R848	IFNg	227.51	2	Baseline
30	R848	IL12	1572.46	2	Baseline
30	R848	IL17A	39.964	2	Baseline
30	R848	IL1b	1048.49	2	Baseline
30	R848	IFNg	NA	2	Discharge
30	R848	IL12	NA	2	Discharge
30	R848	IL17A	NA	2	Discharge
30	R848	IL1b	NA	2	Discharge
2	CD3/CD28	IFNg	13211	3	Discharge
2	CD3/CD28	IL12	483.248	3	Discharge
2	CD3/CD28	IL1b	122.066	3	Discharge
2	CD3/CD28	TNFa	757.604	3	Discharge
3	CD3/CD28	IFNg	2030.79	2	Discharge
3	CD3/CD28	IL12	360.49	2	Discharge
3	CD3/CD28	IL1b	15.378	2	Discharge
3	CD3/CD28	TNFa	378.168	2	Discharge
4	CD3/CD28	IFNg	17.462	1	Discharge
4	CD3/CD28	IL12	92.298	1	Discharge
4	CD3/CD28	IL1b	1.98	1	Discharge
4	CD3/CD28	TNFa	2.458	1	Discharge
5	CD3/CD28	IFNg	4539.45	2	Baseline
5	CD3/CD28	IL12	489.716	2	Baseline
5	CD3/CD28	IL1b	175.206	2	Baseline
5	CD3/CD28	TNFa	792.482	2	Baseline
5	CD3/CD28	IFNg	10830.9	2	Discharge
5	CD3/CD28	IL12	575.562	2	Discharge
5	CD3/CD28	IL1b	838.502	2	Discharge
5	CD3/CD28	TNFa	2913.36	2	Discharge
6	CD3/CD28	IFNg	4034.31	1	Discharge
6	CD3/CD28	IL12	542.852	1	Discharge
6	CD3/CD28	IL1b	76.806	1	Discharge
6	CD3/CD28	TNFa	859.014	1	Discharge
7	CD3/CD28	IFNg	361.7	1	Baseline
7	CD3/CD28	IL12	169.886	1	Baseline
7	CD3/CD28	IL1b	3.888	1	Baseline
7	CD3/CD28	TNFa	39.848	1	Baseline
7	CD3/CD28	IFNg	648.924	1	Discharge
7	CD3/CD28	IL12	92.298	1	Discharge
7	CD3/CD28	IL1b	6.704	1	Discharge
7	CD3/CD28	TNFa	93.446	1	Discharge
8	CD3/CD28	IFNg	3836.31	4	Baseline
8	CD3/CD28	IL12	306.676	4	Baseline
8	CD3/CD28	IL1b	33.788	4	Baseline
8	CD3/CD28	TNFa	406.654	4	Baseline
9	CD3/CD28	IFNg	55.43	1	Baseline
9	CD3/CD28	IL12	85.372	1	Baseline
9	CD3/CD28	IL1b	0.556	1	Baseline
9	CD3/CD28	TNFa	8.432	1	Baseline
9	CD3/CD28	IFNg	18.938	1	Discharge
9	CD3/CD28	IL12	85.372	1	Discharge
9	CD3/CD28	IL1b	0.556	1	Discharge
9	CD3/CD28	TNFa	2.352	1	Discharge
10	CD3/CD28	IFNg	37.092	4	Baseline
10	CD3/CD28	IL12	85.372	4	Baseline
10	CD3/CD28	IL1b	1.606	4	Baseline
10	CD3/CD28	TNFa	2.352	4	Baseline
11	CD3/CD28	IFNg	16.366	2	Baseline
11	CD3/CD28	IL12	85.372	2	Baseline
11	CD3/CD28	IL1b	0.556	2	Baseline
11	CD3/CD28	TNFa	1.438	2	Baseline
11	CD3/CD28	IFNg	1.384	2	Discharge
11	CD3/CD28	IL12	22.102	2	Discharge
11	CD3/CD28	IL1b	1.67	2	Discharge
11	CD3/CD28	TNFa	1.148	2	Discharge
12	CD3/CD28	IFNg	3033.08	4	Baseline
12	CD3/CD28	IL12	487.168	4	Baseline
12	CD3/CD28	IL1b	23.946	4	Baseline
12	CD3/CD28	TNFa	400.518	4	Baseline
13	CD3/CD28	IFNg	5056.58	1	Discharge
13	CD3/CD28	IL12	1006.65	1	Discharge
13	CD3/CD28	IL1b	52.824	1	Discharge
13	CD3/CD28	TNFa	456.93	1	Discharge
14	CD3/CD28	IFNg	48.04	1	Baseline
14	CD3/CD28	IL12	384.736	1	Baseline
14	CD3/CD28	IL1b	13.66	1	Baseline
14	CD3/CD28	TNFa	16.656	1	Baseline
15	CD3/CD28	IFNg	3.256	1	Baseline
15	CD3/CD28	IL12	45.348	1	Baseline
15	CD3/CD28	IL1b	0.1	1	Baseline
15	CD3/CD28	TNFa	2.036	1	Baseline
15	CD3/CD28	IFNg	3.256	1	Discharge
15	CD3/CD28	IL12	120.782	1	Discharge
15	CD3/CD28	IL1b	2.038	1	Discharge
15	CD3/CD28	TNFa	1.61	1	Discharge
16	CD3/CD28	IFNg	105.528	1	Baseline
16	CD3/CD28	IL12	49.902	1	Baseline
16	CD3/CD28	IL1b	0.678	1	Baseline
16	CD3/CD28	TNFa	25.336	1	Baseline
16	CD3/CD28	IFNg	225.242	1	Discharge
16	CD3/CD28	IL12	120.782	1	Discharge
16	CD3/CD28	IL1b	7.904	1	Discharge
16	CD3/CD28	TNFa	29.616	1	Discharge
17	CD3/CD28	IFNg	4295.18	1	Baseline
17	CD3/CD28	IL12	1947.52	1	Baseline
17	CD3/CD28	IL1b	82.208	1	Baseline
17	CD3/CD28	TNFa	785.034	1	Baseline
18	CD3/CD28	IFNg	2611.57	3	Discharge
18	CD3/CD28	IL12	1655.81	3	Discharge
18	CD3/CD28	IL1b	41.712	3	Discharge
18	CD3/CD28	TNFa	165.754	3	Discharge
19	CD3/CD28	IFNg	8.416	4	Baseline
19	CD3/CD28	IL12	0.1	4	Baseline
19	CD3/CD28	IL1b	1.66	4	Baseline
19	CD3/CD28	TNFa	1.758	4	Baseline
19	CD3/CD28	IFNg	275.032	4	Discharge
19	CD3/CD28	IL12	1905.39	4	Discharge
19	CD3/CD28	IL1b	160.878	4	Discharge
19	CD3/CD28	TNFa	51.864	4	Discharge
20	CD3/CD28	IFNg	3910.3	2	Baseline
20	CD3/CD28	IL12	1843.73	2	Baseline
20	CD3/CD28	IL1b	113.658	2	Baseline
20	CD3/CD28	TNFa	275.052	2	Baseline
20	CD3/CD28	IFNg	9006.14	2	Discharge
20	CD3/CD28	IL12	2642.67	2	Discharge
20	CD3/CD28	IL1b	3834.72	2	Discharge
20	CD3/CD28	TNFa	2588.62	2	Discharge
21	CD3/CD28	IFNg	338.022	1	Baseline
21	CD3/CD28	IL12	421.514	1	Baseline
21	CD3/CD28	IL1b	11.676	1	Baseline
21	CD3/CD28	TNFa	23.654	1	Baseline
21	CD3/CD28	IFNg	1462.02	1	Discharge
21	CD3/CD28	IL12	1572.46	1	Discharge
21	CD3/CD28	IL1b	109.084	1	Discharge
21	CD3/CD28	TNFa	233.772	1	Discharge
22	CD3/CD28	IFNg	1787.39	1	Discharge
22	CD3/CD28	IL12	646.134	1	Discharge
22	CD3/CD28	IL1b	26.524	1	Discharge
22	CD3/CD28	TNFa	45.722	1	Discharge
23	CD3/CD28	IFNg	6459.53	3	Discharge
23	CD3/CD28	IL12	2055.51	3	Discharge
23	CD3/CD28	IL1b	188.422	3	Discharge
23	CD3/CD28	TNFa	1122.49	3	Discharge
24	CD3/CD28	IFNg	112.854	1	Baseline
24	CD3/CD28	IL12	646.47	1	Baseline
24	CD3/CD28	IL1b	45.104	1	Baseline
24	CD3/CD28	TNFa	12.43	1	Baseline
24	CD3/CD28	IFNg	44.596	1	Discharge
24	CD3/CD28	IL12	324.942	1	Discharge
24	CD3/CD28	IL1b	8.35	1	Discharge
24	CD3/CD28	TNFa	3.664	1	Discharge
25	CD3/CD28	IFNg	32.24	3	Baseline
25	CD3/CD28	IL12	110.08	3	Baseline
25	CD3/CD28	IL1b	2.708	3	Baseline
25	CD3/CD28	TNFa	4.22	3	Baseline
25	CD3/CD28	IFNg	263.212	3	Discharge
25	CD3/CD28	IL12	1864.17	3	Discharge
25	CD3/CD28	IL1b	676.704	3	Discharge
25	CD3/CD28	TNFa	224.198	3	Discharge
26	CD3/CD28	IFNg	6925.69	3	Baseline
26	CD3/CD28	IL12	1735.49	3	Baseline
26	CD3/CD28	IL1b	53.008	3	Baseline
26	CD3/CD28	TNFa	723.358	3	Baseline
26	CD3/CD28	IFNg	8799.52	3	Discharge
26	CD3/CD28	IL12	2007.89	3	Discharge
26	CD3/CD28	IL1b	908.156	3	Discharge
26	CD3/CD28	TNFa	1754.44	3	Discharge
27	CD3/CD28	IFNg	9556.02	1	Baseline
27	CD3/CD28	IL12	1349.1	1	Baseline
27	CD3/CD28	IL1b	143.344	1	Baseline
27	CD3/CD28	TNFa	1780.82	1	Baseline
27	CD3/CD28	IFNg	11545.1	1	Discharge
27	CD3/CD28	IL12	1768.62	1	Discharge
27	CD3/CD28	IL1b	246.528	1	Discharge
27	CD3/CD28	TNFa	2536.88	1	Discharge
28	CD3/CD28	IFNg	2.368	1	Baseline
28	CD3/CD28	IL12	0.1	1	Baseline
28	CD3/CD28	IL1b	0.1	1	Baseline
28	CD3/CD28	TNFa	1.46	1	Baseline
28	CD3/CD28	IFNg	16.496	1	Discharge
28	CD3/CD28	IL12	0.1	1	Discharge
28	CD3/CD28	IL1b	0.1	1	Discharge
28	CD3/CD28	TNFa	2.356	1	Discharge
29	CD3/CD28	IFNg	56.078	3	Baseline
29	CD3/CD28	IL12	0.1	3	Baseline
29	CD3/CD28	IL1b	0.1	3	Baseline
29	CD3/CD28	TNFa	6.184	3	Baseline
29	CD3/CD28	IFNg	3.774	3	Discharge
29	CD3/CD28	IL12	0.1	3	Discharge
29	CD3/CD28	IL1b	0.612	3	Discharge
29	CD3/CD28	TNFa	1.442	3	Discharge
30	CD3/CD28	IFNg	14.874	2	Baseline
30	CD3/CD28	IL12	114.182	2	Baseline
30	CD3/CD28	IL1b	12.75	2	Baseline
30	CD3/CD28	TNFa	2.45	2	Baseline
30	CD3/CD28	IFNg	209.728	2	Discharge
30	CD3/CD28	IL12	1745.73	2	Discharge
30	CD3/CD28	IL1b	246.626	2	Discharge
30	CD3/CD28	TNFa	74.648	2	Discharge

## Sheet: Fig3B
Subject	Immune cell subset	Concentration (10^9/L)	Peak Severity Grade	Sample
1	Monocytes	1.82719	1	Baseline
1	CD4_T_Cells	0.396991	1	Baseline
1	CD8_T_Cells	0.12923	1	Baseline
1	NK_Cells	0.307235	1	Baseline
1	Eosinophils	0.164805	1	Baseline
1	Neutrophils	3.85828	1	Baseline
1	Monocytes	0.601927	1	Discharge
1	CD4_T_Cells	0.362353	1	Discharge
1	CD8_T_Cells	0.131629	1	Discharge
1	NK_Cells	0.278215	1	Discharge
1	Eosinophils	0.381674	1	Discharge
1	Neutrophils	2.52787	1	Discharge
2	Monocytes	0.566362	3	Discharge
2	CD4_T_Cells	0.258902	3	Discharge
2	CD8_T_Cells	0.636286	3	Discharge
2	NK_Cells	0.0686672	3	Discharge
2	Eosinophils	0.360131	3	Discharge
2	Neutrophils	1.08828	3	Discharge
3	Monocytes	0.0671526	2	Baseline
3	CD4_T_Cells	0.0466133	2	Baseline
3	CD8_T_Cells	0.0241061	2	Baseline
3	NK_Cells	0.01	2	Baseline
3	Eosinophils	0.01	2	Baseline
3	Neutrophils	0.428744	2	Baseline
3	Monocytes	0.893695	2	Discharge
3	CD4_T_Cells	0.342621	2	Discharge
3	CD8_T_Cells	0.196681	2	Discharge
3	NK_Cells	0.126854	2	Discharge
3	Eosinophils	0.514389	2	Discharge
3	Neutrophils	4.91658	2	Discharge
4	Monocytes	0.369572	1	Discharge
4	CD4_T_Cells	0.11547	1	Discharge
4	CD8_T_Cells	0.0613469	1	Discharge
4	NK_Cells	0.0276348	1	Discharge
4	Eosinophils	0.0881791	1	Discharge
4	Neutrophils	2.10907	1	Discharge
5	Monocytes	0.768937	2	Discharge
5	CD4_T_Cells	0.761499	2	Discharge
5	CD8_T_Cells	0.459417	2	Discharge
5	NK_Cells	0.380578	2	Discharge
5	Eosinophils	0.132619	2	Discharge
5	Neutrophils	3.14349	2	Discharge
6	Monocytes	0.361278	1	Discharge
6	CD4_T_Cells	0.254181	1	Discharge
6	CD8_T_Cells	0.235681	1	Discharge
6	NK_Cells	0.0270039	1	Discharge
6	Eosinophils	0.0175813	1	Discharge
6	Neutrophils	0.104453	1	Discharge
7	Monocytes	0.513184	1	Discharge
7	CD4_T_Cells	0.550134	1	Discharge
7	CD8_T_Cells	0.567179	1	Discharge
7	NK_Cells	0.127667	1	Discharge
7	Eosinophils	0.0885431	1	Discharge
7	Neutrophils	2.33141	1	Discharge
8	Monocytes	0.20496	4	Baseline
8	CD4_T_Cells	0.11554	4	Baseline
8	CD8_T_Cells	0.187738	4	Baseline
8	NK_Cells	0.0706012	4	Baseline
8	Eosinophils	0.01	4	Baseline
8	Neutrophils	1.46791	4	Baseline
9	Monocytes	0.182916	1	Baseline
9	CD4_T_Cells	0.708025	1	Baseline
9	CD8_T_Cells	0.464978	1	Baseline
9	NK_Cells	0.141261	1	Baseline
9	Eosinophils	0.0112458	1	Baseline
9	Neutrophils	0.638485	1	Baseline
10	Monocytes	0.01	4	Baseline
10	CD4_T_Cells	0.0577044	4	Baseline
10	CD8_T_Cells	0.01	4	Baseline
10	NK_Cells	0.01	4	Baseline
10	Eosinophils	0.01	4	Baseline
10	Neutrophils	0.01	4	Baseline
11	Monocytes	0.0242159	2	Baseline
11	CD4_T_Cells	0.28336	2	Baseline
11	CD8_T_Cells	0.0336268	2	Baseline
11	NK_Cells	0.0239863	2	Baseline
11	Eosinophils	0.01	2	Baseline
11	Neutrophils	0.0172151	2	Baseline
11	Monocytes	0.0563672	2	Discharge
11	CD4_T_Cells	0.944379	2	Discharge
11	CD8_T_Cells	0.227875	2	Discharge
11	NK_Cells	0.0743542	2	Discharge
11	Eosinophils	0.0285273	2	Discharge
11	Neutrophils	0.878388	2	Discharge
13	Monocytes	0.513323	1	Discharge
13	CD4_T_Cells	0.414088	1	Discharge
13	CD8_T_Cells	0.764382	1	Discharge
13	NK_Cells	0.188295	1	Discharge
13	Eosinophils	0.305364	1	Discharge
13	Neutrophils	4.20262	1	Discharge
15	Monocytes	0.52155	1	Discharge
15	CD4_T_Cells	0.0668421	1	Discharge
15	CD8_T_Cells	0.0368314	1	Discharge
15	NK_Cells	0.01	1	Discharge
15	Eosinophils	0.0782098	1	Discharge
15	Neutrophils	2.44099	1	Discharge
16	Monocytes	0.126567	1	Baseline
16	CD4_T_Cells	0.0338959	1	Baseline
16	CD8_T_Cells	0.494172	1	Baseline
16	NK_Cells	0.0158637	1	Baseline
16	Eosinophils	0.01	1	Baseline
16	Neutrophils	2.65027	1	Baseline
16	Monocytes	0.553635	1	Discharge
16	CD4_T_Cells	0.138752	1	Discharge
16	CD8_T_Cells	2.60263	1	Discharge
16	NK_Cells	0.0864339	1	Discharge
16	Eosinophils	0.591528	1	Discharge
16	Neutrophils	1.95249	1	Discharge
18	Monocytes	0.742941	3	Discharge
18	CD4_T_Cells	1.12701	3	Discharge
18	CD8_T_Cells	0.555068	3	Discharge
18	NK_Cells	0.124489	3	Discharge
18	Eosinophils	0.360014	3	Discharge
18	Neutrophils	4.21768	3	Discharge
19	Monocytes	0.434857	4	Baseline
19	CD4_T_Cells	0.459431	4	Baseline
19	CD8_T_Cells	0.0579809	4	Baseline
19	NK_Cells	0.0941058	4	Baseline
19	Eosinophils	0.0206104	4	Baseline
19	Neutrophils	6.4711	4	Baseline
19	Monocytes	1.31044	4	Discharge
19	CD4_T_Cells	0.686008	4	Discharge
19	CD8_T_Cells	0.392912	4	Discharge
19	NK_Cells	0.329034	4	Discharge
19	Eosinophils	0.522751	4	Discharge
19	Neutrophils	10.4229	4	Discharge
20	Monocytes	0.624285	2	Baseline
20	CD4_T_Cells	0.324506	2	Baseline
20	CD8_T_Cells	0.310844	2	Baseline
20	NK_Cells	0.0929258	2	Baseline
20	Eosinophils	0.0247275	2	Baseline
20	Neutrophils	12.0615	2	Baseline
20	Monocytes	1.06674	2	Discharge
20	CD4_T_Cells	1.01204	2	Discharge
20	CD8_T_Cells	0.797076	2	Discharge
20	NK_Cells	0.135513	2	Discharge
20	Eosinophils	0.139939	2	Discharge
20	Neutrophils	3.64603	2	Discharge
21	Monocytes	0.546369	1	Baseline
21	CD4_T_Cells	0.182388	1	Baseline
21	CD8_T_Cells	0.158001	1	Baseline
21	NK_Cells	0.190214	1	Baseline
21	Eosinophils	0.0222313	1	Baseline
21	Neutrophils	4.40691	1	Baseline
21	Monocytes	0.574542	1	Discharge
21	CD4_T_Cells	0.54256	1	Discharge
21	CD8_T_Cells	0.234308	1	Discharge
21	NK_Cells	0.119309	1	Discharge
21	Eosinophils	0.0733771	1	Discharge
21	Neutrophils	2.71495	1	Discharge
22	Monocytes	0.659594	1	Discharge
22	CD4_T_Cells	0.374632	1	Discharge
22	CD8_T_Cells	0.0621227	1	Discharge
22	NK_Cells	0.190272	1	Discharge
22	Eosinophils	0.047066	1	Discharge
22	Neutrophils	8.19953	1	Discharge
23	Monocytes	0.499769	3	Discharge
23	CD4_T_Cells	0.421811	3	Discharge
23	CD8_T_Cells	0.267835	3	Discharge
23	NK_Cells	0.0590377	3	Discharge
23	Eosinophils	0.0871888	3	Discharge
23	Neutrophils	2.77853	3	Discharge
24	Monocytes	0.630573	1	Baseline
24	CD4_T_Cells	0.483088	1	Baseline
24	CD8_T_Cells	0.499387	1	Baseline
24	NK_Cells	0.0984739	1	Baseline
24	Eosinophils	0.58858	1	Baseline
24	Neutrophils	7.00863	1	Baseline
25	Monocytes	0.238442	3	Baseline
25	CD4_T_Cells	0.194041	3	Baseline
25	CD8_T_Cells	0.0770456	3	Baseline
25	NK_Cells	0.152037	3	Baseline
25	Eosinophils	0.0224859	3	Baseline
25	Neutrophils	3.61567	3	Baseline
26	Monocytes	0.392322	3	Baseline
26	CD4_T_Cells	0.515793	3	Baseline
26	CD8_T_Cells	0.241122	3	Baseline
26	NK_Cells	0.226059	3	Baseline
26	Eosinophils	0.01	3	Baseline
26	Neutrophils	3.65391	3	Baseline
26	Monocytes	0.633246	3	Discharge
26	CD4_T_Cells	0.77883	3	Discharge
26	CD8_T_Cells	0.335842	3	Discharge
26	NK_Cells	0.234817	3	Discharge
26	Eosinophils	0.167467	3	Discharge
26	Neutrophils	4.17795	3	Discharge
27	Monocytes	0.547455	1	Baseline
27	CD4_T_Cells	0.570947	1	Baseline
27	CD8_T_Cells	0.633009	1	Baseline
27	NK_Cells	0.210146	1	Baseline
27	Eosinophils	0.0183498	1	Baseline
27	Neutrophils	1.67673	1	Baseline
28	Monocytes	0.391364	1	Baseline
28	CD4_T_Cells	0.361382	1	Baseline
28	CD8_T_Cells	0.163363	1	Baseline
28	NK_Cells	0.0900604	1	Baseline
28	Eosinophils	0.010944	1	Baseline
28	Neutrophils	2.38842	1	Baseline
29	Monocytes	0.741328	3	Baseline
29	CD4_T_Cells	0.180933	3	Baseline
29	CD8_T_Cells	0.0644731	3	Baseline
29	NK_Cells	0.0301934	3	Baseline
29	Eosinophils	0.288086	3	Baseline
29	Neutrophils	10.6537	3	Baseline
30	Monocytes	0.297797	2	Baseline
30	CD4_T_Cells	0.406686	2	Baseline
30	CD8_T_Cells	0.13776	2	Baseline
30	NK_Cells	0.0717214	2	Baseline
30	Eosinophils	0.0181861	2	Baseline
30	Neutrophils	6.75352	2	Baseline

## Sheet: Fig3C
	Unstim_IFNa	Unstim_IFNg	Unstim_IL10	Unstim_IL12	Unstim_IL17A	Unstim_IL1b	Unstim_IL6	Unstim_IL8	Unstim_TNFa	LPS_IFNa	LPS_IFNg	LPS_IL10	LPS_IL12	LPS_IL17A	LPS_IL1b	LPS_IL6	LPS_IL8	LPS_TNFa	R848_IFNa	R848_IFNg	R848_IL10	R848_IL12	R848_IL17A	R848_IL1b	R848_IL6	R848_IL8	R848_TNFa	CD3CD28_IFNa	CD3CD28_IFNg	CD3CD28_IL10	CD3CD28_IL12	CD3CD28_IL17A	CD3CD28_IL1b	CD3CD28_IL6	CD3CD28_IL8	CD3CD28_TNFa	Monocytes	T.Cells	B.Cells	CD4.T.Cells	CD8.T.Cells	NK.Cells	Eosinophils	Neutrophils
Unstim_IFNa	1	-0.00971152	-0.155269	-0.359259	-0.10125	0.10407	-0.343145	-0.0626365	0.661301	0.607823	0.437236	0.317912	0.446551	0.38052	0.479945	0.531083	0.480427	0.509031	0.595936	0.37793	0.426055	0.462978	0.492474	0.473153	0.558229	0.385918	0.439262	0.773185	0.443508	0.438503	0.279033	0.256979	0.391609	0.10853	0.380082	0.481992	0.505926	0.235798	-0.0934868	0.0648772	0.404413	0.32731	0.584152	0.470528
Unstim_IFNg	-0.00971152	1	0.169565	0.165826	-0.0453812	0.348846	0.420297	0.512173	0.224084	-0.112712	-0.0245222	-0.215719	-0.133485	-0.0781822	-0.250264	-0.232668	-0.165759	-0.33443	-0.388467	0.0334765	-0.16883	-0.130112	0.051042	-0.186085	-0.164903	0.0110841	-0.368275	0.0880793	-0.074845	0.00817063	0.148892	-0.176115	0.00651931	0.123593	0.0387759	-0.209722	-0.0923634	-0.0408052	-0.0838774	0.0500207	-0.129973	-0.0800117	0.278277	-0.0622973
Unstim_IL10	-0.155269	0.169565	1	0.552935	0.293673	0.412858	0.256159	0.411434	0.227939	-0.0737325	0.0890665	0.382672	-0.0798122	0.282336	0.178827	0.115135	0.260975	0.0484847	-0.101002	0.100228	0.229841	0.226269	0.222744	0.27821	0.145705	0.416571	0.16687	0.145094	-0.0366067	0.528537	0.191273	-0.0519557	0.333525	0.085487	0.253992	-0.101098	0.0925399	-0.157344	0.10043	0.0483583	-0.162661	0.0848038	0.0407055	0.216333
Unstim_IL12	-0.359259	0.165826	0.552935	1	0.65806	0.623915	0.253196	0.670241	-0.13407	-0.113192	0.0412746	0.220399	-0.130396	0.170991	-0.00441781	-0.00707467	-0.0297456	-0.17455	-0.310136	0.117865	-0.0162723	0.0769914	0.291815	0.0873388	-0.0166796	0.156407	-0.0807097	-0.316602	-0.114616	0.0436142	0.380231	-0.0158024	0.164136	-0.0384567	0.269693	-0.210727	-0.331974	-0.259555	0.0115844	-0.0583453	-0.203865	-0.226046	-0.317532	-0.278804
Unstim_IL17A	-0.10125	-0.0453812	0.293673	0.65806	1	0.646939	0.035248	0.485877	-0.084474	-0.0385636	0.0614005	0.0924699	-0.0161574	0.00999398	0.159617	0.126174	0.118597	0.0335364	-0.0501958	0.155816	-0.112214	0.252243	0.307168	0.162471	0.0921875	0.364228	0.0781256	-0.34883	-0.212469	-0.0845916	0.228653	-0.0836744	0.0737287	-0.256762	0.211592	-0.255094	-0.0812682	-0.117777	0.0389937	0.0595866	-0.0577288	0.00982719	0.0634283	-0.119634
Unstim_IL1b	0.10407	0.348846	0.412858	0.623915	0.646939	1	0.00550469	0.716416	0.396644	0.307633	0.456237	0.361438	0.271835	0.476388	0.451935	0.423571	0.390813	0.271456	0.0755875	0.456211	0.207263	0.480511	0.634586	0.477697	0.398275	0.535522	0.271226	0.015205	-0.00204667	0.048563	0.436172	0.0577474	0.276961	-0.232551	0.364033	-0.0433705	0.168563	0.152066	0.260846	0.0308805	0.283042	0.127707	0.270028	0.166206
Unstim_IL6	-0.343145	0.420297	0.256159	0.253196	0.035248	0.00550469	1	0.24267	0.0175222	-0.588249	-0.595532	-0.501075	-0.529325	-0.460013	-0.664782	-0.641974	-0.59569	-0.7261	-0.735358	-0.523426	-0.511035	-0.615019	-0.452009	-0.59221	-0.636438	-0.4514	-0.63494	-0.213785	-0.0992447	-0.0589178	0.00392815	-0.141754	-0.0980663	0.672687	-0.0608698	-0.227438	-0.539037	-0.519654	-0.161606	-0.372394	-0.547689	-0.509485	-0.189447	-0.53433
Unstim_IL8	-0.0626365	0.512173	0.411434	0.670241	0.485877	0.716416	0.24267	1	0.321436	-0.11365	0.142505	0.256378	-0.197114	0.234111	0.0628292	-0.0451601	0.0361293	-0.197483	-0.371901	0.384166	0.0516844	0.120763	0.489162	0.151828	-0.00953138	0.410844	-0.118176	-0.0151901	-0.0103894	0.192672	0.48984	0.0833591	0.324169	0.0878544	0.449185	-0.121957	-0.035663	0.189018	0.338856	0.233485	0.152262	0.0760903	0.168951	-0.0273039
Unstim_TNFa	0.661301	0.224084	0.227939	-0.13407	-0.084474	0.396644	0.0175222	0.321436	1	0.437665	0.478221	0.346191	0.371982	0.5709	0.461608	0.437843	0.435726	0.338289	0.245606	0.4726	0.344058	0.472085	0.56924	0.535116	0.450533	0.477639	0.377185	0.663905	0.321981	0.448032	0.276812	0.248756	0.443821	0.291936	0.349406	0.291835	0.541629	0.162701	0.244461	-0.0542495	0.307401	0.18741	0.586985	0.460059
LPS_IFNa	0.607823	-0.112712	-0.0737325	-0.113192	-0.0385636	0.307633	-0.588249	-0.11365	0.437665	1	0.885685	0.506564	0.940281	0.767553	0.704828	0.861451	0.671968	0.761186	0.790767	0.686174	0.559178	0.787427	0.711849	0.792694	0.845298	0.463386	0.710026	0.554452	0.249382	0.22783	0.110192	0.241982	0.35542	-0.300009	0.154034	0.334337	0.64107	0.328015	0.120802	0.199376	0.457988	0.393697	0.382519	0.516411
LPS_IFNg	0.437236	-0.0245222	0.0890665	0.0412746	0.0614005	0.456237	-0.595532	0.142505	0.478221	0.885685	1	0.673058	0.848575	0.915643	0.820583	0.879441	0.774697	0.789831	0.730686	0.896293	0.637176	0.894077	0.862812	0.912468	0.881459	0.679493	0.782598	0.453493	0.114019	0.263895	0.0735313	0.141411	0.274626	-0.432486	0.153999	0.186387	0.782106	0.481686	0.429613	0.395981	0.546834	0.552444	0.499217	0.655672
LPS_IL10	0.317912	-0.215719	0.382672	0.220399	0.0924699	0.361438	-0.501075	0.256378	0.346191	0.506564	0.673058	1	0.455347	0.787632	0.7715	0.693033	0.837394	0.689893	0.578372	0.601132	0.925948	0.618457	0.716888	0.807656	0.709575	0.775646	0.754093	0.406164	0.112517	0.44071	0.0567479	0.190287	0.269652	-0.444213	0.293601	0.206296	0.617557	0.476087	0.472674	0.333539	0.601402	0.48007	0.408765	0.76585
LPS_IL12	0.446551	-0.133485	-0.0798122	-0.130396	-0.0161574	0.271835	-0.529325	-0.197114	0.371982	0.940281	0.848575	0.455347	1	0.707705	0.663547	0.840001	0.700329	0.747481	0.743641	0.599198	0.531333	0.72754	0.61409	0.765251	0.794126	0.456001	0.7463	0.489121	0.218452	0.138097	0.0111778	0.217499	0.291265	-0.374034	0.0694985	0.296761	0.65591	0.258859	0.201894	0.114511	0.423035	0.361314	0.365228	0.543048
LPS_IL17A	0.38052	-0.0781822	0.282336	0.170991	0.00999398	0.476388	-0.460013	0.234111	0.5709	0.767553	0.915643	0.787632	0.707705	1	0.770061	0.779749	0.740357	0.683923	0.582442	0.803148	0.676545	0.80136	0.876965	0.877791	0.776079	0.656931	0.71181	0.408949	0.0567632	0.306811	0.0586699	0.129432	0.24706	-0.314998	0.146981	0.123611	0.66399	0.336223	0.428577	0.201632	0.445716	0.368922	0.361866	0.617318
LPS_IL1b	0.479945	-0.250264	0.178827	-0.00441781	0.159617	0.451935	-0.664782	0.0628292	0.461608	0.704828	0.820583	0.7715	0.663547	0.770061	1	0.946623	0.895773	0.953943	0.846176	0.739481	0.770024	0.891175	0.707188	0.944552	0.94309	0.762645	0.930118	0.455729	0.264454	0.364501	0.185202	0.273612	0.343867	-0.428706	0.354678	0.365518	0.808928	0.563295	0.413482	0.382283	0.692836	0.608505	0.567911	0.779263
LPS_IL6	0.531083	-0.232668	0.115135	-0.00707467	0.126174	0.423571	-0.641974	-0.0451601	0.437843	0.861451	0.879441	0.693033	0.840001	0.779749	0.946623	1	0.876013	0.959518	0.897922	0.726563	0.736879	0.898465	0.706446	0.946651	0.98464	0.673138	0.940006	0.537624	0.34229	0.355936	0.204811	0.302259	0.400741	-0.387953	0.330383	0.433853	0.784409	0.464132	0.310625	0.30882	0.62983	0.568567	0.504739	0.713542
LPS_IL8	0.480427	-0.165759	0.260975	-0.0297456	0.118597	0.390813	-0.59569	0.0361293	0.435726	0.671968	0.774697	0.837394	0.700329	0.740357	0.895773	0.876013	1	0.891919	0.780959	0.627123	0.866804	0.761842	0.699537	0.896794	0.859943	0.860984	0.931183	0.556431	0.267004	0.438098	0.111852	0.226485	0.33616	-0.489797	0.338756	0.359993	0.826811	0.519137	0.481593	0.31377	0.700828	0.645331	0.614829	0.919153
LPS_TNFa	0.509031	-0.33443	0.0484847	-0.17455	0.0335364	0.271456	-0.7261	-0.197483	0.338289	0.761186	0.789831	0.689893	0.747481	0.683923	0.953943	0.959518	0.891919	1	0.950449	0.634742	0.763121	0.839017	0.579324	0.892686	0.94867	0.654946	0.957205	0.500923	0.30787	0.328198	0.0931059	0.257996	0.28624	-0.480093	0.266005	0.432957	0.812812	0.532345	0.319712	0.342448	0.676848	0.635857	0.526204	0.786165
R848_IFNa	0.595936	-0.388467	-0.101002	-0.310136	-0.0501958	0.0755875	-0.735358	-0.371901	0.245606	0.790767	0.730686	0.578372	0.743641	0.582442	0.846176	0.897922	0.780959	0.950449	1	0.566585	0.691562	0.780617	0.488328	0.79408	0.905754	0.515792	0.877172	0.506957	0.274844	0.304196	-0.0360129	0.218008	0.196363	-0.433824	0.152501	0.413325	0.770206	0.46497	0.149274	0.356842	0.573994	0.604114	0.509835	0.702564
R848_IFNg	0.37793	0.0334765	0.100228	0.117865	0.155816	0.456211	-0.523426	0.384166	0.4726	0.686174	0.896293	0.601132	0.599198	0.803148	0.739481	0.726563	0.627123	0.634742	0.566585	1	0.504342	0.860706	0.877908	0.838025	0.764785	0.725928	0.657243	0.453322	0.195935	0.438343	0.229359	0.293069	0.40902	-0.276365	0.374038	0.235064	0.761378	0.605432	0.537166	0.635532	0.560107	0.657107	0.523873	0.554543
R848_IL10	0.426055	-0.16883	0.229841	-0.0162723	-0.112214	0.207263	-0.511035	0.0516844	0.344058	0.559178	0.637176	0.925948	0.531333	0.676545	0.770024	0.736879	0.866804	0.763121	0.691562	0.504342	1	0.549031	0.563322	0.770369	0.757912	0.689773	0.802807	0.572503	0.288543	0.468355	0.0454171	0.25517	0.302223	-0.396009	0.300793	0.392875	0.685616	0.556715	0.4312	0.344326	0.706091	0.54197	0.519562	0.854762
R848_IL12	0.462978	-0.130112	0.226269	0.0769914	0.252243	0.480511	-0.615019	0.120763	0.472085	0.787427	0.894077	0.618457	0.72754	0.80136	0.891175	0.898465	0.761842	0.839017	0.780617	0.860706	0.549031	1	0.802975	0.934894	0.918416	0.737955	0.820333	0.443005	0.160602	0.422524	0.136681	0.259857	0.366123	-0.399643	0.298085	0.224481	0.795724	0.392884	0.26824	0.426646	0.439398	0.561484	0.522008	0.620998
R848_IL17A	0.492474	0.051042	0.222744	0.291815	0.307168	0.634586	-0.452009	0.489162	0.56924	0.711849	0.862812	0.716888	0.61409	0.876965	0.707188	0.706446	0.699537	0.579324	0.488328	0.877908	0.563322	0.802975	1	0.828815	0.714433	0.795112	0.616577	0.426847	0.127502	0.380776	0.255358	0.234003	0.372933	-0.310527	0.377033	0.159964	0.625582	0.396921	0.423639	0.329458	0.493806	0.453556	0.464535	0.547299
R848_IL1b	0.473153	-0.186085	0.27821	0.0873388	0.162471	0.477697	-0.59221	0.151828	0.535116	0.792694	0.912468	0.807656	0.765251	0.877791	0.944552	0.946651	0.896794	0.892686	0.79408	0.838025	0.770369	0.934894	0.828815	1	0.95093	0.816413	0.927248	0.533168	0.268722	0.469246	0.172658	0.314256	0.424764	-0.35919	0.360983	0.342491	0.845794	0.495097	0.448758	0.396469	0.614779	0.616515	0.547922	0.767753
R848_IL6	0.558229	-0.164903	0.145705	-0.0166796	0.0921875	0.398275	-0.636438	-0.00953138	0.450533	0.845298	0.881459	0.709575	0.794126	0.776079	0.94309	0.98464	0.859943	0.94867	0.905754	0.764785	0.757912	0.918416	0.714433	0.95093	1	0.691833	0.922328	0.561218	0.329197	0.423702	0.173957	0.297703	0.387077	-0.365471	0.330595	0.411051	0.819625	0.490552	0.28233	0.398075	0.613666	0.613061	0.565624	0.73421
R848_IL8	0.385918	0.0110841	0.416571	0.156407	0.364228	0.535522	-0.4514	0.410844	0.477639	0.463386	0.679493	0.775646	0.456001	0.656931	0.762645	0.673138	0.860984	0.654946	0.515792	0.725928	0.689773	0.737955	0.795112	0.816413	0.691833	1	0.741463	0.47026	0.183456	0.561265	0.190687	0.257314	0.411493	-0.404753	0.471002	0.223538	0.781576	0.547335	0.576335	0.497461	0.616936	0.69517	0.673478	0.816575
R848_TNFa	0.439262	-0.368275	0.16687	-0.0807097	0.0781256	0.271226	-0.63494	-0.118176	0.377185	0.710026	0.782598	0.754093	0.7463	0.71181	0.930118	0.940006	0.931183	0.957205	0.877172	0.657243	0.802807	0.820333	0.616577	0.927248	0.922328	0.741463	1	0.545284	0.377172	0.454289	0.121167	0.347298	0.378361	-0.390711	0.35179	0.479224	0.849646	0.509312	0.455401	0.350811	0.67398	0.664916	0.515615	0.824209
CD3CD28_IFNa	0.773185	0.0880793	0.145094	-0.316602	-0.34883	0.015205	-0.213785	-0.0151901	0.663905	0.554452	0.453493	0.406164	0.489121	0.408949	0.455729	0.537624	0.556431	0.500923	0.506957	0.453322	0.572503	0.443005	0.426847	0.533168	0.561218	0.47026	0.545284	1	0.742403	0.76941	0.452735	0.511821	0.735484	0.289394	0.612801	0.747372	0.654243	0.427945	0.264426	0.247791	0.524501	0.588635	0.506011	0.596256
CD3CD28_IFNg	0.443508	-0.074845	-0.0366067	-0.114616	-0.212469	-0.00204667	-0.0992447	-0.0103894	0.321981	0.249382	0.114019	0.112517	0.218452	0.0567632	0.264454	0.34229	0.267004	0.30787	0.274844	0.195935	0.288543	0.160602	0.127502	0.268722	0.329197	0.183456	0.377172	0.742403	1	0.658987	0.717405	0.80607	0.794523	0.447942	0.835506	0.977863	0.283461	0.37225	0.242469	0.134837	0.513728	0.41209	0.0993516	0.21957
CD3CD28_IL10	0.438503	0.00817063	0.528537	0.0436142	-0.0845916	0.048563	-0.0589178	0.192672	0.448032	0.22783	0.263895	0.44071	0.138097	0.306811	0.364501	0.355936	0.438098	0.328198	0.304196	0.438343	0.468355	0.422524	0.380776	0.469246	0.423702	0.561265	0.454289	0.76941	0.658987	1	0.419292	0.587096	0.720016	0.3557	0.720426	0.633948	0.551533	0.327153	0.343071	0.446436	0.314986	0.616858	0.357805	0.484001
CD3CD28_IL12	0.279033	0.148892	0.191273	0.380231	0.228653	0.436172	0.00392815	0.48984	0.276812	0.110192	0.0735313	0.0567479	0.0111778	0.0586699	0.185202	0.204811	0.111852	0.0931059	-0.0360129	0.229359	0.0454171	0.136681	0.255358	0.172658	0.173957	0.190687	0.121167	0.452735	0.717405	0.419292	1	0.469585	0.803397	0.374603	0.847824	0.642483	-0.0669099	0.262479	0.155456	0.0852909	0.368731	0.241007	-0.0857519	-0.0549755
CD3CD28_IL17A	0.256979	-0.176115	-0.0519557	-0.0158024	-0.0836744	0.0577474	-0.141754	0.0833591	0.248756	0.241982	0.141411	0.190287	0.217499	0.129432	0.273612	0.302259	0.226485	0.257996	0.218008	0.293069	0.25517	0.259857	0.234003	0.314256	0.297703	0.257314	0.347298	0.511821	0.80607	0.587096	0.469585	1	0.678001	0.318273	0.762843	0.814062	0.288515	0.343928	0.257934	0.187821	0.431022	0.267295	0.0525238	0.150253
CD3CD28_IL1b	0.391609	0.00651931	0.333525	0.164136	0.0737287	0.276961	-0.0980663	0.324169	0.443821	0.35542	0.274626	0.269652	0.291265	0.24706	0.343867	0.400741	0.33616	0.28624	0.196363	0.40902	0.302223	0.366123	0.372933	0.424764	0.387077	0.411493	0.378361	0.735484	0.794523	0.720016	0.803397	0.678001	1	0.399047	0.85794	0.75987	0.304798	0.392071	0.314497	0.299847	0.441339	0.447659	0.130298	0.234739
CD3CD28_IL6	0.10853	0.123593	0.085487	-0.0384567	-0.256762	-0.232551	0.672687	0.0878544	0.291936	-0.300009	-0.432486	-0.444213	-0.374034	-0.314998	-0.428706	-0.387953	-0.489797	-0.480093	-0.433824	-0.276365	-0.396009	-0.399643	-0.310527	-0.35919	-0.365471	-0.404753	-0.390711	0.289394	0.447942	0.3557	0.374603	0.318273	0.399047	1	0.347482	0.349891	-0.320886	-0.296808	-0.240884	-0.173957	-0.302657	-0.300222	-0.164326	-0.420887
CD3CD28_IL8	0.380082	0.0387759	0.253992	0.269693	0.211592	0.364033	-0.0608698	0.449185	0.349406	0.154034	0.153999	0.293601	0.0694985	0.146981	0.354678	0.330383	0.338756	0.266005	0.152501	0.374038	0.300793	0.298085	0.377033	0.360983	0.330595	0.471002	0.35179	0.612801	0.835506	0.720426	0.847824	0.762843	0.85794	0.347482	1	0.796739	0.254642	0.44431	0.38528	0.311345	0.532892	0.482823	0.183688	0.226712
CD3CD28_TNFa	0.481992	-0.209722	-0.101098	-0.210727	-0.255094	-0.0433705	-0.227438	-0.121957	0.291835	0.334337	0.186387	0.206296	0.296761	0.123611	0.365518	0.433853	0.359993	0.432957	0.413325	0.235064	0.392875	0.224481	0.159964	0.342491	0.411051	0.223538	0.479224	0.747372	0.977863	0.633948	0.642483	0.814062	0.75987	0.349891	0.796739	1	0.366969	0.483962	0.316874	0.18124	0.620962	0.487255	0.129722	0.310346
Monocytes	0.505926	-0.0923634	0.0925399	-0.331974	-0.0812682	0.168563	-0.539037	-0.035663	0.541629	0.64107	0.782106	0.617557	0.65591	0.66399	0.808928	0.784409	0.826811	0.812812	0.770206	0.761378	0.685616	0.795724	0.625582	0.845794	0.819625	0.781576	0.849646	0.654243	0.283461	0.551533	-0.0669099	0.288515	0.304798	-0.320886	0.254642	0.366969	1	0.622337	0.545663	0.547339	0.643576	0.780885	0.786958	0.888192
T-Cells	0.235798	-0.0408052	-0.157344	-0.259555	-0.117777	0.152066	-0.519654	0.189018	0.162701	0.328015	0.481686	0.476087	0.258859	0.336223	0.563295	0.464132	0.519137	0.532345	0.46497	0.605432	0.556715	0.392884	0.396921	0.495097	0.490552	0.547335	0.509312	0.427945	0.37225	0.327153	0.262479	0.343928	0.392071	-0.296808	0.44431	0.483962	0.622337	1	0.712219	0.773466	0.90395	0.821936	0.5257	0.610873
B-Cells	-0.0934868	-0.0838774	0.10043	0.0115844	0.0389937	0.260846	-0.161606	0.338856	0.244461	0.120802	0.429613	0.472674	0.201894	0.428577	0.413482	0.310625	0.481593	0.319712	0.149274	0.537166	0.4312	0.26824	0.423639	0.448758	0.28233	0.576335	0.455401	0.264426	0.242469	0.343071	0.155456	0.257934	0.314497	-0.240884	0.38528	0.316874	0.545663	0.712219	1	0.49043	0.69101	0.627496	0.376563	0.540035
CD4+T-Cells	0.0648772	0.0500207	0.0483583	-0.0583453	0.0595866	0.0308805	-0.372394	0.233485	-0.0542495	0.199376	0.395981	0.333539	0.114511	0.201632	0.382283	0.30882	0.31377	0.342448	0.356842	0.635532	0.344326	0.426646	0.329458	0.396469	0.398075	0.497461	0.350811	0.247791	0.134837	0.446436	0.0852909	0.187821	0.299847	-0.173957	0.311345	0.18124	0.547339	0.773466	0.49043	1	0.503439	0.792625	0.476423	0.420957
CD8+T-Cells	0.404413	-0.129973	-0.162661	-0.203865	-0.0577288	0.283042	-0.547689	0.152262	0.307401	0.457988	0.546834	0.601402	0.423035	0.445716	0.692836	0.62983	0.700828	0.676848	0.573994	0.560107	0.706091	0.439398	0.493806	0.614779	0.613666	0.616936	0.67398	0.524501	0.513728	0.314986	0.368731	0.431022	0.441339	-0.302657	0.532892	0.620962	0.643576	0.90395	0.69101	0.503439	1	0.740514	0.528202	0.700788
NK-Cells	0.32731	-0.0800117	0.0848038	-0.226046	0.00982719	0.127707	-0.509485	0.0760903	0.18741	0.393697	0.552444	0.48007	0.361314	0.368922	0.608505	0.568567	0.645331	0.635857	0.604114	0.657107	0.54197	0.561484	0.453556	0.616515	0.613061	0.69517	0.664916	0.588635	0.41209	0.616858	0.241007	0.267295	0.447659	-0.300222	0.482823	0.487255	0.780885	0.821936	0.627496	0.792625	0.740514	1	0.593023	0.713648
Eosinophils	0.584152	0.278277	0.0407055	-0.317532	0.0634283	0.270028	-0.189447	0.168951	0.586985	0.382519	0.499217	0.408765	0.365228	0.361866	0.567911	0.504739	0.614829	0.526204	0.509835	0.523873	0.519562	0.522008	0.464535	0.547922	0.565624	0.673478	0.515615	0.506011	0.0993516	0.357805	-0.0857519	0.0525238	0.130298	-0.164326	0.183688	0.129722	0.786958	0.5257	0.376563	0.476423	0.528202	0.593023	1	0.745936
Neutrophils	0.470528	-0.0622973	0.216333	-0.278804	-0.119634	0.166206	-0.53433	-0.0273039	0.460059	0.516411	0.655672	0.76585	0.543048	0.617318	0.779263	0.713542	0.919153	0.786165	0.702564	0.554543	0.854762	0.620998	0.547299	0.767753	0.73421	0.816575	0.824209	0.596256	0.21957	0.484001	-0.0549755	0.150253	0.234739	-0.420887	0.226712	0.310346	0.888192	0.610873	0.540035	0.420957	0.700788	0.713648	0.745936	1

## Sheet: Fig3D
	Unstim_IFNa	Unstim_IFNg	Unstim_IL10	Unstim_IL12	Unstim_IL17A	Unstim_IL1b	Unstim_IL6	Unstim_IL8	Unstim_TNFa	LPS_IFNa	LPS_IFNg	LPS_IL10	LPS_IL12	LPS_IL17A	LPS_IL1b	LPS_IL6	LPS_IL8	LPS_TNFa	R848_IFNa	R848_IFNg	R848_IL10	R848_IL12	R848_IL17A	R848_IL1b	R848_IL6	R848_IL8	R848_TNFa	CD3CD28_IFNa	CD3CD28_IFNg	CD3CD28_IL10	CD3CD28_IL12	CD3CD28_IL17A	CD3CD28_IL1b	CD3CD28_IL6	CD3CD28_IL8	CD3CD28_TNFa	Monocytes	T.Cells	B.Cells	CD4.T.Cells	CD8.T.Cells	NK.Cells	Eosinophils	Neutrophils
Unstim_IFNa	1	0.125631	-0.0226682	-0.253196	0.137809	0.135964	-0.0713179	0.13474	0.528487	0.171035	0.0697449	0.198535	0.115733	0.233344	0.363395	0.129412	0.0774939	0.14132	0.30702	0.0524248	-0.0215899	0.17235	0.0923396	0.418595	0.156948	0.0974774	0.277235	0.586951	0.272647	0.290578	0.0989662	0.360431	0.250621	0.271566	0.291367	0.19487	0.229198	0.122862	0.0463409	0.283239	0.0490147	0.187352	0.00812789	0.20138
Unstim_IFNg	0.125631	1	0.0297702	0.0700405	0.314351	0.436778	0.244699	0.575069	0.481276	0.11427	0.0505252	-0.145701	-0.0168549	-0.00777144	0.025049	-0.0961858	-0.00224055	-0.119924	-0.188341	0.122196	-0.172453	-0.0758037	0.138762	0.105938	-0.083294	0.0571375	-0.211226	0.402755	0.218225	0.183672	0.175579	0.305602	0.262167	0.179627	0.35199	0.172126	-0.111526	0.0790447	-0.129812	0.320963	-0.0493313	0.108389	0.250913	0.0239187
Unstim_IL10	-0.0226682	0.0297702	1	0.446885	0.275083	0.360747	0.209157	0.317686	0.207889	0.0954165	0.093071	0.426599	0.226332	0.280234	0.235561	0.19272	0.377132	0.0788946	-0.188794	0.136946	0.188659	0.212755	0.155032	0.214956	0.125145	0.40842	0.115971	-0.149497	-0.198846	0.167149	0.0916624	-0.147506	0.105402	0.0447613	0.103174	-0.249548	0.117898	-0.197908	0.0166568	-0.232691	-0.174338	-0.131339	0.0510043	0.251108
Unstim_IL12	-0.253196	0.0700405	0.446885	1	0.425005	0.588881	0.0779369	0.526264	0.250912	0.180937	0.4399	0.395951	0.405398	0.271946	0.178558	0.285923	0.480501	0.0857151	-0.300341	0.437219	0.499435	0.426365	0.53472	0.341163	0.301877	0.515252	0.268206	-0.0512521	-0.0382356	0.125555	0.419138	-0.0249407	0.186718	-0.119271	0.265377	-0.133597	0.187275	0.0232027	0.363767	-0.0291293	0.0079508	0.0280547	0.126952	0.287125
Unstim_IL17A	0.137809	0.314351	0.275083	0.425005	1	0.588513	-0.0422144	0.415871	0.321129	0.0276314	0.228202	0.209125	0.159058	0.338677	0.375581	0.0875756	0.095455	0.14118	0.149896	0.370455	0.0643256	0.26716	0.438206	0.447095	0.085107	0.16539	0.262664	0.0306172	-0.0375113	-0.0787285	0.100434	0.254945	0.14859	-0.190884	0.185081	-0.0209313	-0.11908	0.240741	0.340185	0.362413	0.192581	0.254273	0.0209943	-0.0184169
Unstim_IL1b	0.135964	0.436778	0.360747	0.588881	0.588513	1	-0.0126775	0.791223	0.566834	0.374249	0.599439	0.427209	0.56028	0.501166	0.551247	0.395247	0.58287	0.275091	0.0209665	0.65366	0.278294	0.602525	0.610613	0.721581	0.40225	0.690682	0.430309	0.229001	0.0231841	0.234226	0.384514	0.237495	0.392041	-1.69065e-05	0.448413	0.0134092	0.382512	0.310679	0.512759	0.450293	0.185695	0.506961	0.357938	0.468355
Unstim_IL6	-0.0713179	0.244699	0.209157	0.0779369	-0.0422144	-0.0126775	1	0.26299	0.360952	-0.382781	-0.371516	-0.206261	-0.319418	-0.446818	-0.237889	-0.0964557	-0.106104	-0.242082	-0.256355	-0.267674	-0.0901263	-0.276141	-0.171142	-0.281474	-0.0565187	0.0872686	-0.180136	-0.0468568	-0.0727598	-0.0458861	-0.0767185	-0.0797023	0.0531854	0.618667	0.0935711	-0.0440978	-0.105727	-0.428625	-0.120908	-0.239229	-0.425809	-0.306556	0.0354043	-0.0215204
Unstim_IL8	0.13474	0.575069	0.317686	0.526264	0.415871	0.791223	0.26299	1	0.639606	0.227083	0.235333	0.294061	0.24038	0.183423	0.220559	0.115501	0.355459	-0.0631453	-0.258981	0.337932	0.221767	0.215785	0.394412	0.437545	0.13018	0.597685	0.0374417	0.281738	0.0544657	0.264766	0.350691	0.217414	0.46015	0.26472	0.523814	0.062897	0.109282	0.19685	0.314095	0.429108	-0.00424381	0.244443	0.184694	0.250156
Unstim_TNFa	0.528487	0.481276	0.207889	0.250912	0.321129	0.566834	0.360952	0.639606	1	0.301905	0.276839	0.244339	0.309334	0.140612	0.348874	0.28252	0.36576	0.17978	0.0885081	0.298356	0.20998	0.313456	0.272187	0.442752	0.300622	0.429994	0.27813	0.533968	0.227055	0.323669	0.284496	0.286369	0.41625	0.453483	0.493652	0.197084	0.389991	0.078493	0.155278	0.283923	-0.0569847	0.28573	0.275055	0.39676
LPS_IFNa	0.171035	0.11427	0.0954165	0.180937	0.0276314	0.374249	-0.382781	0.227083	0.301905	1	0.76015	0.606148	0.849258	0.626266	0.638647	0.668859	0.653601	0.641737	0.422656	0.605484	0.454284	0.68845	0.433645	0.627459	0.628	0.399246	0.37571	0.226671	-0.127104	0.164633	0.193356	-0.132826	0.0762027	-0.180284	0.072409	-0.0952268	0.564948	0.29096	0.0773916	0.320895	0.202435	0.241526	0.386025	0.424073
LPS_IFNg	0.0697449	0.0505252	0.093071	0.4399	0.228202	0.599439	-0.371516	0.235333	0.276839	0.76015	1	0.562914	0.926162	0.797552	0.702073	0.75646	0.700678	0.65459	0.389169	0.871715	0.522536	0.872405	0.689749	0.801894	0.770352	0.481245	0.686912	0.269466	-0.0570993	0.152525	0.384835	0.0148525	0.178757	-0.224394	0.123612	-0.0227609	0.622019	0.278455	0.388832	0.253792	0.271927	0.313915	0.509083	0.537857
LPS_IL10	0.198535	-0.145701	0.426599	0.395951	0.209125	0.427209	-0.206261	0.294061	0.244339	0.606148	0.562914	1	0.68626	0.69297	0.640012	0.659982	0.790544	0.549296	0.311898	0.451022	0.807485	0.572329	0.388581	0.608175	0.564564	0.57174	0.507389	0.0734797	-0.208425	0.0820835	0.0770817	-0.131889	0.0637479	-0.16907	0.038077	-0.209188	0.551489	0.337188	0.425627	0.303182	0.327683	0.330035	0.229663	0.62722
LPS_IL12	0.115733	-0.0168549	0.226332	0.405398	0.159058	0.56028	-0.319418	0.24038	0.309334	0.849258	0.926162	0.68626	1	0.758065	0.723594	0.793562	0.838829	0.693816	0.355362	0.819578	0.552294	0.931846	0.628448	0.772309	0.768558	0.649213	0.65156	0.200449	-0.161839	0.197106	0.282483	-0.11462	0.129156	-0.217924	0.117767	-0.146736	0.769641	0.307246	0.406715	0.286756	0.256503	0.362886	0.53299	0.676164
LPS_IL17A	0.233344	-0.00777144	0.280234	0.271946	0.338677	0.501166	-0.446818	0.183423	0.140612	0.626266	0.797552	0.69297	0.758065	1	0.709527	0.612412	0.564943	0.555856	0.393092	0.710152	0.449592	0.647063	0.662348	0.751496	0.547023	0.338983	0.537464	0.178434	-0.122938	0.207252	0.184302	0.0362853	0.11301	-0.298455	0.00526783	-0.0971347	0.368251	0.323995	0.368444	0.236763	0.373473	0.266409	0.408496	0.460551
LPS_IL1b	0.363395	0.025049	0.235561	0.178558	0.375581	0.551247	-0.237889	0.220559	0.348874	0.638647	0.702073	0.640012	0.723594	0.709527	1	0.864824	0.644847	0.891971	0.695247	0.656804	0.368819	0.751215	0.43569	0.852885	0.804638	0.400598	0.798659	0.255096	0.0239606	0.0732582	0.338955	0.116179	0.290276	-0.0435873	0.206039	0.0869495	0.524499	0.407776	0.272673	0.395951	0.422522	0.395113	0.30224	0.386448
LPS_IL6	0.129412	-0.0961858	0.19272	0.285923	0.0875756	0.395247	-0.0964557	0.115501	0.28252	0.668859	0.75646	0.659982	0.793562	0.612412	0.864824	1	0.78079	0.924873	0.634538	0.620986	0.579831	0.785629	0.367642	0.713261	0.963221	0.453346	0.837342	0.227583	0.0159031	0.10942	0.396431	-0.00833504	0.238499	0.0465298	0.167524	0.0756682	0.695215	0.289475	0.217977	0.228701	0.339652	0.241821	0.430857	0.494226
LPS_IL8	0.0774939	-0.00224055	0.377132	0.480501	0.095455	0.58287	-0.106104	0.355459	0.36576	0.653601	0.700678	0.790544	0.838829	0.564943	0.644847	0.78079	1	0.632518	0.218135	0.560305	0.664088	0.783151	0.372492	0.614508	0.709678	0.806233	0.615903	0.186589	-0.0656856	0.24825	0.332218	-0.0586286	0.239129	-0.0834086	0.264678	-0.0912982	0.842956	0.272791	0.374699	0.251357	0.239746	0.423215	0.522259	0.84558
LPS_TNFa	0.14132	-0.119924	0.0788946	0.0857151	0.14118	0.275091	-0.242082	-0.0631453	0.17978	0.641737	0.65459	0.549296	0.693816	0.555856	0.891971	0.924873	0.632518	1	0.792927	0.555521	0.415801	0.702285	0.247671	0.645458	0.853462	0.245272	0.804395	0.183186	0.0649069	0.0199231	0.298191	0.0412159	0.183007	-0.0791693	0.104093	0.153996	0.580475	0.387462	0.106075	0.271997	0.460494	0.322071	0.324617	0.328531
R848_IFNa	0.30702	-0.188341	-0.188794	-0.300341	0.149896	0.0209665	-0.256355	-0.258981	0.0885081	0.422656	0.389169	0.311898	0.355362	0.393092	0.695247	0.634538	0.218135	0.792927	1	0.305206	0.195888	0.386911	0.0321527	0.46505	0.615079	-0.153729	0.640554	0.227804	0.131063	-0.0386823	0.0595218	0.243904	0.0914804	0.0585242	0.00846167	0.282604	0.274701	0.257808	-0.0726587	0.316601	0.30756	0.223291	0.0452935	-0.00380275
R848_IFNg	0.0524248	0.122196	0.136946	0.437219	0.370455	0.65366	-0.267674	0.337932	0.298356	0.605484	0.871715	0.451022	0.819578	0.710152	0.656804	0.620986	0.560305	0.555521	0.305206	1	0.404544	0.848143	0.7943	0.816923	0.66118	0.506385	0.661607	0.359638	0.0702826	0.308079	0.445019	0.20131	0.384522	-0.0344198	0.327052	0.154644	0.475009	0.406436	0.543751	0.422532	0.359121	0.42799	0.424978	0.411818
R848_IL10	-0.0215899	-0.172453	0.188659	0.499435	0.0643256	0.278294	-0.0901263	0.221767	0.20998	0.454284	0.522536	0.807485	0.552294	0.449592	0.368819	0.579831	0.664088	0.415801	0.195888	0.404544	1	0.453242	0.313187	0.421569	0.550379	0.427062	0.480032	0.247947	0.0476628	0.126393	0.306416	-0.0171456	0.197238	-0.0363215	0.192601	0.0651828	0.536534	0.382935	0.473755	0.259521	0.405864	0.28232	0.319849	0.534111
R848_IL12	0.17235	-0.0758037	0.212755	0.426365	0.26716	0.602525	-0.276141	0.215785	0.313456	0.68845	0.872405	0.572329	0.931846	0.647063	0.751215	0.785629	0.783151	0.702285	0.386911	0.848143	0.453242	1	0.634014	0.830937	0.812775	0.686619	0.795016	0.231815	-0.0798201	0.202936	0.387572	-0.0197413	0.224998	-0.129297	0.222601	-0.0579125	0.77846	0.304305	0.492315	0.307235	0.260883	0.408594	0.465511	0.610721
R848_IL17A	0.0923396	0.138762	0.155032	0.53472	0.438206	0.610613	-0.171142	0.394412	0.272187	0.433645	0.689749	0.388581	0.628448	0.662348	0.43569	0.367642	0.372492	0.247671	0.0321527	0.7943	0.313187	0.634014	1	0.698912	0.40308	0.48642	0.38345	0.249884	-0.129617	0.30587	0.324043	0.0713533	0.253002	-0.152062	0.205078	-0.112863	0.211266	0.274819	0.609377	0.279052	0.228887	0.305071	0.197199	0.308176
R848_IL1b	0.418595	0.105938	0.214956	0.341163	0.447095	0.721581	-0.281474	0.437545	0.442752	0.627459	0.801894	0.608175	0.772309	0.751496	0.852885	0.713261	0.614508	0.645458	0.46505	0.816923	0.421569	0.830937	0.698912	1	0.747904	0.573661	0.766911	0.397467	0.0387462	0.203473	0.39942	0.192625	0.36914	0.00406668	0.302067	0.101729	0.524407	0.399848	0.492764	0.456006	0.342	0.415801	0.344127	0.412185
R848_IL6	0.156948	-0.083294	0.125145	0.301877	0.085107	0.40225	-0.0565187	0.13018	0.300622	0.628	0.770352	0.564564	0.768558	0.547023	0.804638	0.963221	0.709678	0.853462	0.615079	0.66118	0.550379	0.812775	0.40308	0.747904	1	0.450049	0.871786	0.29176	0.0439913	0.122736	0.437633	0.0370068	0.258216	0.145181	0.197733	0.11413	0.682643	0.214261	0.233864	0.226161	0.244751	0.175605	0.412732	0.424661
R848_IL8	0.0974774	0.0571375	0.40842	0.515252	0.16539	0.690682	0.0872686	0.597685	0.429994	0.399246	0.481245	0.57174	0.649213	0.338983	0.400598	0.453346	0.806233	0.245272	-0.153729	0.506385	0.427062	0.686619	0.48642	0.573661	0.450049	1	0.405785	0.0906561	-0.19027	0.233143	0.251168	-0.121801	0.255721	0.0312556	0.312263	-0.206713	0.699547	0.206055	0.593814	0.281917	0.0755501	0.424665	0.393288	0.761746
R848_TNFa	0.277235	-0.211226	0.115971	0.268206	0.262664	0.430309	-0.180136	0.0374417	0.27813	0.37571	0.686912	0.507389	0.65156	0.537464	0.798659	0.837342	0.615903	0.804395	0.640554	0.661607	0.480032	0.795016	0.38345	0.766911	0.871786	0.405785	1	0.33427	0.186794	0.144258	0.425783	0.259822	0.329558	0.0614736	0.279764	0.243246	0.64554	0.345024	0.398808	0.285092	0.412099	0.364619	0.29948	0.416
CD3CD28_IFNa	0.586951	0.402755	-0.149497	-0.0512521	0.0306172	0.229001	-0.0468568	0.281738	0.533968	0.226671	0.269466	0.0734797	0.200449	0.178434	0.255096	0.227583	0.186589	0.183186	0.227804	0.359638	0.247947	0.231815	0.249884	0.397467	0.29176	0.0906561	0.33427	1	0.791854	0.705209	0.646672	0.765514	0.774189	0.515056	0.781094	0.760323	0.273205	0.301649	0.0289979	0.426073	0.245182	0.34977	0.290435	0.221177
CD3CD28_IFNg	0.272647	0.218225	-0.198846	-0.0382356	-0.0375113	0.0231841	-0.0727598	0.0544657	0.227055	-0.127104	-0.0570993	-0.208425	-0.161839	-0.122938	0.0239606	0.0159031	-0.0656856	0.0649069	0.131063	0.0702826	0.0476628	-0.0798201	-0.129617	0.0387462	0.0439913	-0.19027	0.186794	0.791854	1	0.705264	0.675635	0.860583	0.787095	0.487859	0.797031	0.945877	-0.00987584	0.29117	-0.127066	0.230354	0.346595	0.314437	0.0694769	-0.0579451
CD3CD28_IL10	0.290578	0.183672	0.167149	0.125555	-0.0787285	0.234226	-0.0458861	0.264766	0.323669	0.164633	0.152525	0.0820835	0.197106	0.207252	0.0732582	0.10942	0.24825	0.0199231	-0.0386823	0.308079	0.126393	0.202936	0.30587	0.203473	0.122736	0.233143	0.144258	0.705209	0.705264	1	0.572939	0.684676	0.742877	0.477319	0.769931	0.639576	0.211508	0.145276	0.00541862	0.173223	0.146328	0.272452	0.256435	0.278976
CD3CD28_IL12	0.0989662	0.175579	0.0916624	0.419138	0.100434	0.384514	-0.0767185	0.350691	0.284496	0.193356	0.384835	0.0770817	0.282483	0.184302	0.338955	0.396431	0.332218	0.298191	0.0595218	0.445019	0.306416	0.387572	0.324043	0.39942	0.437633	0.251168	0.425783	0.646672	0.675635	0.572939	1	0.500787	0.854173	0.338775	0.795507	0.652008	0.256351	0.240313	0.0990531	0.175422	0.293831	0.270723	0.306163	0.183212
CD3CD28_IL17A	0.360431	0.305602	-0.147506	-0.0249407	0.254945	0.237495	-0.0797023	0.217414	0.286369	-0.132826	0.0148525	-0.131889	-0.11462	0.0362853	0.116179	-0.00833504	-0.0586286	0.0412159	0.243904	0.20131	-0.0171456	-0.0197413	0.0713533	0.192625	0.0370068	-0.121801	0.259822	0.765514	0.860583	0.684676	0.500787	1	0.736963	0.436366	0.783859	0.847359	-0.0806966	0.330084	-0.0022549	0.449862	0.303281	0.364686	-0.00951332	-0.0681122
CD3CD28_IL1b	0.250621	0.262167	0.105402	0.186718	0.14859	0.392041	0.0531854	0.46015	0.41625	0.0762027	0.178757	0.0637479	0.129156	0.11301	0.290276	0.238499	0.239129	0.183007	0.0914804	0.384522	0.197238	0.224998	0.253002	0.36914	0.258216	0.255721	0.329558	0.774189	0.787095	0.742877	0.854173	0.736963	1	0.575016	0.93304	0.817208	0.153021	0.331151	0.142466	0.360389	0.333868	0.397911	0.219503	0.15631
CD3CD28_IL6	0.271566	0.179627	0.0447613	-0.119271	-0.190884	-1.69065e-05	0.618667	0.26472	0.453483	-0.180284	-0.224394	-0.16907	-0.217924	-0.298455	-0.0435873	0.0465298	-0.0834086	-0.0791693	0.0585242	-0.0344198	-0.0363215	-0.129297	-0.152062	0.00406668	0.145181	0.0312556	0.0614736	0.515056	0.487859	0.477319	0.338775	0.436366	0.575016	1	0.524891	0.552732	-0.00639766	-0.187321	-0.157264	0.0613047	-0.245594	-0.117687	0.0467997	-0.0874115
CD3CD28_IL8	0.291367	0.35199	0.103174	0.265377	0.185081	0.448413	0.0935711	0.523814	0.493652	0.072409	0.123612	0.038077	0.117767	0.00526783	0.206039	0.167524	0.264678	0.104093	0.00846167	0.327052	0.192601	0.222601	0.205078	0.302067	0.197733	0.312263	0.279764	0.781094	0.797031	0.769931	0.795507	0.783859	0.93304	0.524891	1	0.765309	0.212354	0.362935	0.15982	0.460409	0.288505	0.483883	0.181225	0.21058
CD3CD28_TNFa	0.19487	0.172126	-0.249548	-0.133597	-0.0209313	0.0134092	-0.0440978	0.062897	0.197084	-0.0952268	-0.0227609	-0.209188	-0.146736	-0.0971347	0.0869495	0.0756682	-0.0912982	0.153996	0.282604	0.154644	0.0651828	-0.0579125	-0.112863	0.101729	0.11413	-0.206713	0.243246	0.760323	0.945877	0.639576	0.652008	0.847359	0.817208	0.552732	0.765309	1	-0.0401338	0.333592	-0.106859	0.287459	0.390688	0.30127	0.0894039	-0.138882
Monocytes	0.229198	-0.111526	0.117898	0.187275	-0.11908	0.382512	-0.105727	0.109282	0.389991	0.564948	0.622019	0.551489	0.769641	0.368251	0.524499	0.695215	0.842956	0.580475	0.274701	0.475009	0.536534	0.77846	0.211266	0.524407	0.682643	0.699547	0.64554	0.273205	-0.00987584	0.211508	0.256351	-0.0806966	0.153021	-0.00639766	0.212354	-0.0401338	1	0.277594	0.405577	0.237378	0.221446	0.461474	0.611388	0.838545
T-Cells	0.122862	0.0790447	-0.197908	0.0232027	0.240741	0.310679	-0.428625	0.19685	0.078493	0.29096	0.278455	0.337188	0.307246	0.323995	0.407776	0.289475	0.272791	0.387462	0.257808	0.406436	0.382935	0.304305	0.274819	0.399848	0.214261	0.206055	0.345024	0.301649	0.29117	0.145276	0.240313	0.330084	0.331151	-0.187321	0.362935	0.333592	0.277594	1	0.581639	0.798333	0.905918	0.718846	0.264225	0.187476
B-Cells	0.0463409	-0.129812	0.0166568	0.363767	0.340185	0.512759	-0.120908	0.314095	0.155278	0.0773916	0.388832	0.425627	0.406715	0.368444	0.272673	0.217977	0.374699	0.106075	-0.0726587	0.543751	0.473755	0.492315	0.609377	0.492764	0.233864	0.593814	0.398808	0.0289979	-0.127066	0.00541862	0.0990531	-0.0022549	0.142466	-0.157264	0.15982	-0.106859	0.405577	0.581639	1	0.504817	0.496924	0.623298	0.267944	0.481332
CD4+T-Cells	0.283239	0.320963	-0.232691	-0.0291293	0.362413	0.450293	-0.239229	0.429108	0.283923	0.320895	0.253792	0.303182	0.286756	0.236763	0.395951	0.228701	0.251357	0.271997	0.316601	0.422532	0.259521	0.307235	0.279052	0.456006	0.226161	0.281917	0.285092	0.426073	0.230354	0.173223	0.175422	0.449862	0.360389	0.0613047	0.460409	0.287459	0.237378	0.798333	0.504817	1	0.542424	0.68745	0.132056	0.170458
CD8+T-Cells	0.0490147	-0.0493313	-0.174338	0.0079508	0.192581	0.185695	-0.425809	-0.00424381	-0.0569847	0.202435	0.271927	0.327683	0.256503	0.373473	0.422522	0.339652	0.239746	0.460494	0.30756	0.359121	0.405864	0.260883	0.228887	0.342	0.244751	0.0755501	0.412099	0.245182	0.346595	0.146328	0.293831	0.303281	0.333868	-0.245594	0.288505	0.390688	0.221446	0.905918	0.496924	0.542424	1	0.622104	0.275577	0.168484
NK-Cells	0.187352	0.108389	-0.131339	0.0280547	0.254273	0.506961	-0.306556	0.244443	0.28573	0.241526	0.313915	0.330035	0.362886	0.266409	0.395113	0.241821	0.423215	0.322071	0.223291	0.42799	0.28232	0.408594	0.305071	0.415801	0.175605	0.424665	0.364619	0.34977	0.314437	0.272452	0.270723	0.364686	0.397911	-0.117687	0.483883	0.30127	0.461474	0.718846	0.623298	0.68745	0.622104	1	0.233042	0.501477
Eosinophils	0.00812789	0.250913	0.0510043	0.126952	0.0209943	0.357938	0.0354043	0.184694	0.275055	0.386025	0.509083	0.229663	0.53299	0.408496	0.30224	0.430857	0.522259	0.324617	0.0452935	0.424978	0.319849	0.465511	0.197199	0.344127	0.412732	0.393288	0.29948	0.290435	0.0694769	0.256435	0.306163	-0.00951332	0.219503	0.0467997	0.181225	0.0894039	0.611388	0.264225	0.267944	0.132056	0.275577	0.233042	1	0.572739
Neutrophils	0.20138	0.0239187	0.251108	0.287125	-0.0184169	0.468355	-0.0215204	0.250156	0.39676	0.424073	0.537857	0.62722	0.676164	0.460551	0.386448	0.494226	0.84558	0.328531	-0.00380275	0.411818	0.534111	0.610721	0.308176	0.412185	0.424661	0.761746	0.416	0.221177	-0.0579451	0.278976	0.183212	-0.0681122	0.15631	-0.0874115	0.21058	-0.138882	0.838545	0.187476	0.481332	0.170458	0.168484	0.501477	0.572739	1

## Sheet: Fig3E
	Unstim_IFNa	Unstim_IFNg	Unstim_IL10	Unstim_IL12	Unstim_IL17A	Unstim_IL1b	Unstim_IL6	Unstim_IL8	Unstim_TNFa	LPS_IFNa	LPS_IFNg	LPS_IL10	LPS_IL12	LPS_IL17A	LPS_IL1b	LPS_IL6	LPS_IL8	LPS_TNFa	R848_IFNa	R848_IFNg	R848_IL10	R848_IL12	R848_IL17A	R848_IL1b	R848_IL6	R848_IL8	R848_TNFa	CD3CD28_IFNa	CD3CD28_IFNg	CD3CD28_IL10	CD3CD28_IL12	CD3CD28_IL17A	CD3CD28_IL1b	CD3CD28_IL6	CD3CD28_IL8	CD3CD28_TNFa	Monocytes	T.Cells	B.Cells	CD4.T.Cells	CD8.T.Cells	NK.Cells	Eosinophils	Neutrophils
Unstim_IFNa	1	0.567267	0.296448	0.0605883	0.367222	0.507657	0.391795	0.468038	0.578128	0.382618	0.145786	0.287339	0.0851344	0.0582969	0.350485	0.0149307	0.282276	0.150865	0.311314	-0.0899498	-0.0462054	0.0579873	0.109163	0.4474	0.0679756	0.461498	0.28502	0.559858	0.168483	0.17584	0.388515	0.261065	0.340963	0.431174	0.240303	0.178597	0.528262	-0.0289412	0.0656927	0.357722	-0.153549	0.385985	0.148987	0.557344
Unstim_IFNg	0.567267	1	0.312127	0.44685	0.634379	0.81312	0.493153	0.696951	0.720862	0.655435	0.493985	0.454872	0.452326	0.467957	0.526337	0.232646	0.574016	0.31264	0.262667	0.473136	0.298104	0.433832	0.540395	0.72632	0.256107	0.549989	0.521763	0.656527	0.644628	0.439487	0.763088	0.713788	0.772133	0.64879	0.713706	0.641309	0.685861	0.488213	0.268285	0.442421	0.474887	0.575889	0.335183	0.331178
Unstim_IL10	0.296448	0.312127	1	0.549292	0.397427	0.529267	0.541175	0.432957	0.477422	0.309946	0.255091	0.449286	0.265338	0.179741	0.299278	0.11475	0.108581	0.0902402	-0.115868	0.195435	0.122045	0.0893097	0.12484	0.231677	0.0192895	0.318423	0.0375833	0.169593	-0.049354	0.145674	0.233137	-0.0560506	0.269806	0.408928	0.0934135	0.00035387	0.178211	-0.0136759	-0.0961173	0.0518804	-0.0441234	0.104803	0.154875	0.495809
Unstim_IL12	0.0605883	0.44685	0.549292	1	0.392858	0.75374	0.54644	0.806331	0.551158	0.461747	0.431508	0.38016	0.37271	0.612021	0.0611812	0.0922309	0.344732	-0.209059	-0.419462	0.373256	0.125628	0.103888	0.565351	0.438257	0.0603601	0.659644	-0.0345086	0.345643	0.2076	0.356671	0.568153	0.183999	0.586425	0.552154	0.431662	0.24202	0.253012	0.415324	0.601368	0.395262	0.316795	0.229272	0.150082	0.434037
Unstim_IL17A	0.367222	0.634379	0.397427	0.392858	1	0.477733	0.400168	0.49284	0.496616	0.148198	-0.00583884	0.492961	-0.0385187	0.090476	0.237244	-0.20244	0.0316386	0.117635	0.131597	0.16538	0.287179	0.0106192	0.177592	0.247154	-0.245015	0.150684	0.110976	0.708845	0.351834	0.264923	0.449695	0.469128	0.604247	0.404221	0.448397	0.460871	0.165066	0.363434	0.0285312	0.578576	0.348147	0.320833	0.020677	0.0745126
Unstim_IL1b	0.507657	0.81312	0.529267	0.75374	0.477733	1	0.635703	0.905397	0.879374	0.612714	0.59402	0.395156	0.502828	0.528952	0.419703	0.176386	0.513953	0.0847516	-0.0970466	0.484845	0.105024	0.365956	0.579978	0.750642	0.177152	0.734001	0.286897	0.561778	0.507665	0.54434	0.728224	0.544921	0.809329	0.792212	0.647428	0.533741	0.606286	0.496817	0.487087	0.531487	0.371277	0.570804	0.31314	0.516713
Unstim_IL6	0.391795	0.493153	0.541175	0.54644	0.400168	0.635703	1	0.668594	0.788544	0.50621	0.273155	0.569298	0.354876	0.500634	0.470866	0.445147	0.328805	0.295907	0.133216	0.171815	0.259304	0.205093	0.50914	0.524308	0.383042	0.445831	0.320461	0.128025	-0.0217931	-0.00349472	0.298685	0.072365	0.429707	0.774321	0.131884	0.114034	0.410029	0.13432	0.328545	0.0925101	0.18225	-0.0296127	0.0727388	0.227123
Unstim_IL8	0.468038	0.696951	0.432957	0.806331	0.49284	0.905397	0.668594	1	0.805397	0.481271	0.428383	0.37466	0.325384	0.57169	0.280524	0.0767312	0.393648	-0.0881557	-0.151827	0.349221	-0.000482559	0.152784	0.629502	0.661475	0.0615403	0.722929	0.113717	0.495974	0.292234	0.395028	0.627433	0.380077	0.711434	0.719633	0.518069	0.367832	0.442038	0.402408	0.591386	0.56575	0.233371	0.465198	0.103411	0.448423
Unstim_TNFa	0.578128	0.720862	0.477422	0.551158	0.496616	0.879374	0.788544	0.805397	1	0.456987	0.360401	0.305885	0.335101	0.387555	0.495134	0.183726	0.310969	0.208161	0.0154624	0.244897	-0.0268598	0.226546	0.4252	0.627294	0.147523	0.547274	0.274171	0.468867	0.301044	0.292907	0.500682	0.380512	0.702761	0.793688	0.405006	0.399224	0.463807	0.446045	0.466376	0.486939	0.357796	0.473928	0.232292	0.332817
LPS_IFNa	0.382618	0.655435	0.309946	0.461747	0.148198	0.612714	0.50621	0.481271	0.456987	1	0.817102	0.53789	0.865971	0.770446	0.51128	0.597737	0.901099	0.410391	0.207364	0.530543	0.377985	0.649968	0.695959	0.723455	0.631641	0.644316	0.660544	0.381893	0.517356	0.494911	0.813318	0.517476	0.566196	0.611482	0.645037	0.473363	0.812799	0.0743844	0.26747	0.0153805	0.145634	0.116403	0.351046	0.423651
LPS_IFNg	0.145786	0.493985	0.255091	0.431508	-0.00583884	0.59402	0.273155	0.428383	0.360401	0.817102	1	0.256575	0.952266	0.565434	0.568401	0.580805	0.840229	0.442925	0.186767	0.792223	0.175521	0.841739	0.525213	0.745446	0.583161	0.579624	0.624597	0.250267	0.650199	0.690828	0.804382	0.597496	0.639106	0.643813	0.79051	0.623123	0.7739	0.139706	0.141814	0.0495888	0.178039	0.270354	0.521115	0.3896
LPS_IL10	0.287339	0.454872	0.449286	0.38016	0.492961	0.395156	0.569298	0.37466	0.305885	0.53789	0.256575	1	0.310875	0.445269	0.382867	0.349903	0.457447	0.285191	0.132674	0.305476	0.77052	0.281323	0.523829	0.519454	0.344665	0.357325	0.388657	0.357236	0.365543	0.264891	0.499782	0.393737	0.493024	0.66514	0.400146	0.40538	0.423085	-0.0878929	1.08439e-05	-0.0291237	0.0181166	-0.223052	-0.205113	0.0936132
LPS_IL12	0.0851344	0.452326	0.265338	0.37271	-0.0385187	0.502828	0.354876	0.325384	0.335101	0.865971	0.952266	0.310875	1	0.654997	0.591304	0.671183	0.839764	0.519328	0.221787	0.701296	0.225394	0.854961	0.592433	0.676518	0.659707	0.507961	0.664012	0.170409	0.539818	0.580237	0.749661	0.520882	0.551829	0.613849	0.679316	0.520236	0.714206	0.0343044	0.0955434	-0.119902	0.137502	0.057751	0.44326	0.237557
LPS_IL17A	0.0582969	0.467957	0.179741	0.612021	0.090476	0.528952	0.500634	0.57169	0.387555	0.770446	0.565434	0.445269	0.654997	1	0.193649	0.320911	0.639825	0.0225606	-0.197399	0.337452	0.202723	0.32883	0.937151	0.526626	0.321477	0.50729	0.245886	0.3268	0.310807	0.409995	0.691612	0.393002	0.513118	0.447634	0.487087	0.320999	0.361359	0.121351	0.573411	0.100644	0.103635	-0.0430497	-0.122095	0.0808582
LPS_IL1b	0.350485	0.526337	0.299278	0.0611812	0.237244	0.419703	0.470866	0.280524	0.495134	0.51128	0.568401	0.382867	0.591304	0.193649	1	0.677038	0.559872	0.832348	0.602477	0.547997	0.176861	0.702638	0.231219	0.766127	0.590556	0.353453	0.762949	0.153577	0.483518	0.148272	0.424331	0.433944	0.586377	0.760663	0.477771	0.571063	0.608067	-0.0100449	-0.102458	-0.125736	0.153522	0.154944	0.284461	0.0212711
LPS_IL6	0.0149307	0.232646	0.11475	0.0922309	-0.20244	0.176386	0.445147	0.0767312	0.183726	0.597737	0.580805	0.349903	0.671183	0.320911	0.677038	1	0.662345	0.7652	0.536875	0.544529	0.437692	0.728726	0.260887	0.557106	0.976054	0.367483	0.814223	-0.377541	0.165632	-0.0668874	0.201499	0.0743217	0.148108	0.497253	0.153049	0.179863	0.616877	-0.135325	-0.0818756	-0.574844	0.148965	-0.277448	0.423829	0.0726138
LPS_IL8	0.282276	0.574016	0.108581	0.344732	0.0316386	0.513953	0.328805	0.393648	0.310969	0.901099	0.840229	0.457447	0.839764	0.639825	0.559872	0.662345	1	0.523721	0.361239	0.708193	0.405303	0.786916	0.589391	0.746273	0.724932	0.716543	0.794112	0.285138	0.618171	0.499678	0.782274	0.59497	0.574721	0.613208	0.680638	0.544757	0.8708	-0.0538999	0.204828	-0.108409	0.0524553	0.105488	0.337483	0.347865
LPS_TNFa	0.150865	0.31264	0.0902402	-0.209059	0.117635	0.0847516	0.295907	-0.0881557	0.208161	0.410391	0.442925	0.285191	0.519328	0.0225606	0.832348	0.7652	0.523721	1	0.810812	0.562496	0.368991	0.759963	-0.0158709	0.464851	0.720097	0.105074	0.900038	-0.0827939	0.383407	0.0385125	0.246339	0.348207	0.306277	0.467998	0.287595	0.443776	0.545764	-0.15215	-0.341271	-0.387921	0.143261	-0.0929205	0.357034	-0.103684
R848_IFNa	0.311314	0.262667	-0.115868	-0.419462	0.131597	-0.0970466	0.133216	-0.151827	0.0154624	0.207364	0.186767	0.132674	0.221787	-0.197399	0.602477	0.536875	0.361239	0.810812	1	0.324774	0.260498	0.533364	-0.181043	0.27781	0.547508	0.00241516	0.757953	-0.0629258	0.180958	-0.157369	0.0936548	0.228198	0.0494778	0.24708	0.152745	0.206689	0.501681	-0.251085	-0.454753	-0.327243	-0.0175218	-0.0283134	0.31464	-0.0166893
R848_IFNg	-0.0899498	0.473136	0.195435	0.373256	0.16538	0.484845	0.171815	0.349221	0.244897	0.530543	0.792223	0.305476	0.701296	0.337452	0.547997	0.544529	0.708193	0.562496	0.324774	1	0.411386	0.83719	0.329063	0.636714	0.538288	0.425931	0.678504	0.123368	0.704687	0.578106	0.631018	0.646556	0.630787	0.544271	0.723296	0.701002	0.632571	0.197756	0.00309491	-0.00982014	0.316089	0.267806	0.41497	0.183743
R848_IL10	-0.0462054	0.298104	0.122045	0.125628	0.287179	0.105024	0.259304	-0.000482559	-0.0268598	0.377985	0.175521	0.77052	0.225394	0.202723	0.176861	0.437692	0.405303	0.368991	0.260498	0.411386	1	0.376091	0.265316	0.275738	0.493888	0.100977	0.499037	-0.0277703	0.482719	0.198112	0.288061	0.431901	0.227323	0.335619	0.287313	0.431518	0.406666	0.0242559	-0.203182	-0.239923	0.2555	-0.283208	0.0456956	-0.00464526
R848_IL12	0.0579873	0.433832	0.0893097	0.103888	0.0106192	0.365956	0.205093	0.152784	0.226546	0.649968	0.841739	0.281323	0.854961	0.32883	0.702638	0.728726	0.786916	0.759963	0.533364	0.83719	0.376091	1	0.346651	0.661211	0.736536	0.394703	0.855716	0.0593997	0.640686	0.522963	0.615562	0.626154	0.533027	0.597916	0.653346	0.628991	0.739085	-0.0150497	-0.182998	-0.228965	0.171689	0.0432521	0.475895	0.066798
R848_IL17A	0.109163	0.540395	0.12484	0.565351	0.177592	0.579978	0.50914	0.629502	0.4252	0.695959	0.525213	0.523829	0.592433	0.937151	0.231219	0.260887	0.589391	-0.0158709	-0.181043	0.329063	0.265316	0.346651	1	0.61042	0.269222	0.501786	0.22332	0.375708	0.383686	0.475578	0.701828	0.507503	0.59623	0.562237	0.5555	0.405513	0.384192	0.158934	0.500697	0.174691	0.11622	-0.011495	-0.190741	-0.0138754
R848_IL1b	0.4474	0.72632	0.231677	0.438257	0.247154	0.750642	0.524308	0.661475	0.627294	0.723455	0.745446	0.519454	0.676518	0.526626	0.766127	0.557106	0.746273	0.464851	0.27781	0.636714	0.275738	0.661211	0.61042	1	0.549241	0.661536	0.63224	0.391297	0.668782	0.441596	0.703407	0.62207	0.774694	0.848524	0.727225	0.703462	0.774651	0.278547	0.329137	0.216678	0.295191	0.362298	0.254583	0.279513
R848_IL6	0.0679756	0.256107	0.0192895	0.0603601	-0.245015	0.177152	0.383042	0.0615403	0.147523	0.631641	0.583161	0.344665	0.659707	0.321477	0.590556	0.976054	0.724932	0.720097	0.547508	0.538288	0.493888	0.736536	0.269222	0.549241	1	0.420449	0.841522	-0.338473	0.209949	-0.0193746	0.238394	0.126865	0.128563	0.461592	0.17636	0.181945	0.691101	-0.137318	-0.0587395	-0.561625	0.134513	-0.255384	0.447476	0.137168
R848_IL8	0.461498	0.549989	0.318423	0.659644	0.150684	0.734001	0.445831	0.722929	0.547274	0.644316	0.579624	0.357325	0.507961	0.50729	0.353453	0.367483	0.716543	0.105074	0.00241516	0.425931	0.100977	0.394703	0.501786	0.661536	0.420449	1	0.401473	0.309292	0.308211	0.332566	0.616855	0.296604	0.544481	0.656869	0.443619	0.251547	0.664459	0.023568	0.439173	0.124274	-0.0351082	0.216681	0.265207	0.551006
R848_TNFa	0.28502	0.521763	0.0375833	-0.0345086	0.110976	0.286897	0.320461	0.113717	0.274171	0.660544	0.624597	0.388657	0.664012	0.245886	0.762949	0.814223	0.794112	0.900038	0.757953	0.678504	0.499037	0.855716	0.22332	0.63224	0.841522	0.401473	1	0.056158	0.533472	0.234038	0.495627	0.514267	0.4284	0.551734	0.469976	0.524048	0.802492	-0.0865569	-0.175888	-0.30568	0.166894	0.00794771	0.451467	0.114625
CD3CD28_IFNa	0.559858	0.656527	0.169593	0.345643	0.708845	0.561778	0.128025	0.495974	0.468867	0.381893	0.250267	0.357236	0.170409	0.3268	0.153577	-0.377541	0.285138	-0.0827939	-0.0629258	0.123368	-0.0277703	0.0593997	0.375708	0.391297	-0.338473	0.309292	0.056158	1	0.624346	0.591693	0.726428	0.702383	0.704642	0.330779	0.695804	0.619229	0.311922	0.36227	0.349116	0.77768	0.184761	0.60763	-0.0422708	0.259175
CD3CD28_IFNg	0.168483	0.644628	-0.049354	0.2076	0.351834	0.507665	-0.0217931	0.292234	0.301044	0.517356	0.650199	0.365543	0.539818	0.310807	0.483518	0.165632	0.618171	0.383407	0.180958	0.704687	0.482719	0.640686	0.383686	0.668782	0.209949	0.308211	0.533472	0.624346	1	0.738432	0.771132	0.933625	0.810211	0.476814	0.903728	0.960959	0.600721	0.444104	0.174111	0.406889	0.460859	0.562522	0.277532	0.106153
CD3CD28_IL10	0.17584	0.439487	0.145674	0.356671	0.264923	0.54434	-0.00349472	0.395028	0.292907	0.494911	0.690828	0.264891	0.580237	0.409995	0.148272	-0.0668874	0.499678	0.0385125	-0.157369	0.578106	0.198112	0.522963	0.475578	0.441596	-0.0193746	0.332566	0.234038	0.591693	0.738432	1	0.805747	0.798798	0.699663	0.388503	0.809277	0.71913	0.463133	0.225388	0.0948569	0.47965	0.0967863	0.418321	0.194355	0.262629
CD3CD28_IL12	0.388515	0.763088	0.233137	0.568153	0.449695	0.728224	0.298685	0.627433	0.500682	0.813318	0.804382	0.499782	0.749661	0.691612	0.424331	0.201499	0.782274	0.246339	0.0936548	0.631018	0.288061	0.615562	0.701828	0.703407	0.238394	0.616855	0.495627	0.726428	0.771132	0.805747	1	0.827713	0.843654	0.599815	0.911203	0.753959	0.699705	0.274172	0.319956	0.440028	0.220347	0.448041	0.284857	0.365778
CD3CD28_IL17A	0.261065	0.713788	-0.0560506	0.183999	0.469128	0.544921	0.072365	0.380077	0.380512	0.517476	0.597496	0.393737	0.520882	0.393002	0.433944	0.0743217	0.59497	0.348207	0.228198	0.646556	0.431901	0.626154	0.507503	0.62207	0.126865	0.296604	0.514267	0.702383	0.933625	0.798798	0.827713	1	0.834328	0.500509	0.903629	0.921393	0.579	0.362569	0.138948	0.459869	0.345132	0.515922	0.153926	0.0318342
CD3CD28_IL1b	0.340963	0.772133	0.269806	0.586425	0.604247	0.809329	0.429707	0.711434	0.702761	0.566196	0.639106	0.493024	0.551829	0.513118	0.586377	0.148108	0.574721	0.306277	0.0494778	0.630787	0.227323	0.533027	0.59623	0.774694	0.128563	0.544481	0.4284	0.704642	0.810211	0.699663	0.843654	0.834328	1	0.778153	0.851223	0.8778	0.559129	0.453734	0.394201	0.563281	0.400283	0.554045	0.179677	0.180894
CD3CD28_IL6	0.431174	0.64879	0.408928	0.552154	0.404221	0.792212	0.774321	0.719633	0.793688	0.611482	0.643813	0.66514	0.613849	0.447634	0.760663	0.497253	0.613208	0.467998	0.24708	0.544271	0.335619	0.597916	0.562237	0.848524	0.461592	0.656869	0.551734	0.330779	0.476814	0.388503	0.599815	0.500509	0.778153	1	0.576776	0.56341	0.707173	0.204221	0.278895	0.218765	0.228953	0.269642	0.271039	0.267861
CD3CD28_IL8	0.240303	0.713706	0.0934135	0.431662	0.448397	0.647428	0.131884	0.518069	0.405006	0.645037	0.79051	0.400146	0.679316	0.487087	0.477771	0.153049	0.680638	0.287595	0.152745	0.723296	0.287313	0.653346	0.5555	0.727225	0.17636	0.443619	0.469976	0.695804	0.903728	0.809277	0.911203	0.903629	0.851223	0.576776	1	0.886754	0.659465	0.418948	0.245587	0.506657	0.375351	0.586089	0.320576	0.234564
CD3CD28_TNFa	0.178597	0.641309	0.00035387	0.24202	0.460871	0.533741	0.114034	0.367832	0.399224	0.473363	0.623123	0.40538	0.520236	0.320999	0.571063	0.179863	0.544757	0.443776	0.206689	0.701002	0.431518	0.628991	0.405513	0.703462	0.181945	0.251547	0.524048	0.619229	0.960959	0.71913	0.753959	0.921393	0.8778	0.56341	0.886754	1	0.539228	0.464571	0.182251	0.465833	0.485493	0.530027	0.217696	0.0254248
Monocytes	0.528262	0.685861	0.178211	0.253012	0.165066	0.606286	0.410029	0.442038	0.463807	0.812799	0.7739	0.423085	0.714206	0.361359	0.608067	0.616877	0.8708	0.545764	0.501681	0.632571	0.406666	0.739085	0.384192	0.774651	0.691101	0.664459	0.802492	0.311922	0.600721	0.463133	0.699705	0.579	0.559129	0.707173	0.659465	0.539228	1	0.0985145	0.062637	0.0458392	0.176973	0.328764	0.582001	0.548547
T-Cells	-0.0289412	0.488213	-0.0136759	0.415324	0.363434	0.496817	0.13432	0.402408	0.446045	0.0743844	0.139706	-0.0878929	0.0343044	0.121351	-0.0100449	-0.135325	-0.0538999	-0.15215	-0.251085	0.197756	0.0242559	-0.0150497	0.158934	0.278547	-0.137318	0.023568	-0.0865569	0.36227	0.444104	0.225388	0.274172	0.362569	0.453734	0.204221	0.418948	0.464571	0.0985145	1	0.505059	0.663977	0.921322	0.662882	0.376683	0.117226
B-Cells	0.0656927	0.268285	-0.0961173	0.601368	0.0285312	0.487087	0.328545	0.591386	0.466376	0.26747	0.141814	1.08439e-05	0.0955434	0.573411	-0.102458	-0.0818756	0.204828	-0.341271	-0.454753	0.00309491	-0.203182	-0.182998	0.500697	0.329137	-0.0587395	0.439173	-0.175888	0.349116	0.174111	0.0948569	0.319956	0.138948	0.394201	0.278895	0.245587	0.182251	0.062637	0.505059	1	0.489102	0.34461	0.325062	-0.122946	0.150062
CD4+T-Cells	0.357722	0.442421	0.0518804	0.395262	0.578576	0.531487	0.0925101	0.56575	0.486939	0.0153805	0.0495888	-0.0291237	-0.119902	0.100644	-0.125736	-0.574844	-0.108409	-0.387921	-0.327243	-0.00982014	-0.239923	-0.228965	0.174691	0.216678	-0.561625	0.124274	-0.30568	0.77768	0.406889	0.47965	0.440028	0.459869	0.563281	0.218765	0.506657	0.465833	0.0458392	0.663977	0.489102	1	0.392277	0.728968	0.032989	0.258524
CD8+T-Cells	-0.153549	0.474887	-0.0441234	0.316795	0.348147	0.371277	0.18225	0.233371	0.357796	0.145634	0.178039	0.0181166	0.137502	0.103635	0.153522	0.148965	0.0524553	0.143261	-0.0175218	0.316089	0.2555	0.171689	0.11622	0.295191	0.134513	-0.0351082	0.166894	0.184761	0.460859	0.0967863	0.220347	0.345132	0.400283	0.228953	0.375351	0.485493	0.176973	0.921322	0.34461	0.392277	1	0.458824	0.468898	-0.0173848
NK-Cells	0.385985	0.575889	0.104803	0.229272	0.320833	0.570804	-0.0296127	0.465198	0.473928	0.116403	0.270354	-0.223052	0.057751	-0.0430497	0.154944	-0.277448	0.105488	-0.0929205	-0.0283134	0.267806	-0.283208	0.0432521	-0.011495	0.362298	-0.255384	0.216681	0.00794771	0.60763	0.562522	0.418321	0.448041	0.515922	0.554045	0.269642	0.586089	0.530027	0.328764	0.662882	0.325062	0.728968	0.458824	1	0.414145	0.473522
Eosinophils	0.148987	0.335183	0.154875	0.150082	0.020677	0.31314	0.0727388	0.103411	0.232292	0.351046	0.521115	-0.205113	0.44326	-0.122095	0.284461	0.423829	0.337483	0.357034	0.31464	0.41497	0.0456956	0.475895	-0.190741	0.254583	0.447476	0.265207	0.451467	-0.0422708	0.277532	0.194355	0.284857	0.153926	0.179677	0.271039	0.320576	0.217696	0.582001	0.376683	-0.122946	0.032989	0.468898	0.414145	1	0.544364
Neutrophils	0.557344	0.331178	0.495809	0.434037	0.0745126	0.516713	0.227123	0.448423	0.332817	0.423651	0.3896	0.0936132	0.237557	0.0808582	0.0212711	0.0726138	0.347865	-0.103684	-0.0166893	0.183743	-0.00464526	0.066798	-0.0138754	0.279513	0.137168	0.551006	0.114625	0.259175	0.106153	0.262629	0.365778	0.0318342	0.180894	0.267861	0.234564	0.0254248	0.548547	0.117226	0.150062	0.258524	-0.0173848	0.473522	0.544364	1

[truncated: 15 more sheets: Fig4A.1, Fig4A.2, Fig4B.1, Fig4B.2, Fig4C.1, Fig4C.2, Fig4D.1, Fig4D.2, Fig4E, Fig4F, Fig4G, Fig5A, Fig5B, Fig5C, Fig6B]
