# Supplementary material for: Early stimulated immune responses predict clinical disease severity in hospitalized COVID-19 patients
Source: Commun Med (Lond). 2022 Sep 12;2:114. doi: 10.1038/s43856-022-00178-5 (PMC9466310; doi:10.1038/s43856-022-00178-5)
Supplement: Supplementary file 3 — Supplementary Data 2 [file 43856_2022_178_MOESM3_ESM.xlsx]

## Sheet: FigS1DEF
Subjects	At least one comorbidity	At least two comorbidities	Immunosuppressive condition	Peak Severity Grade
1	Yes	Yes	No	1
2	Yes	No	Yes	3
3	Yes	No	Yes	2
4	Yes	No	Yes	1
5	Yes	No	No	2
6	No	No	Yes	1
7	Yes	No	Yes	1
8	Yes	No	Yes	4
9	Yes	No	No	1
10	No	No	Yes	4
11	Yes	No	Yes	2
12	Yes	No	Yes	4
13	Yes	Yes	Yes	1
14	No	No	No	1
15	Yes	Yes	Yes	1
16	No	No	Yes	1
17	Yes	Yes	Yes	1
18	Yes	No	No	3
19	Yes	No	No	4
20	Yes	Yes	No	2
21	Yes	No	Yes	1
22	Yes	Yes	No	1
23	Yes	Yes	Yes	3
24	Yes	Yes	No	1
25	Yes	Yes	No	3
26	Yes	No	No	3
27	Yes	No	Yes	1
28	Yes	No	No	1
29	Yes	Yes	Yes	3
30	Yes	Yes	No	2

## Sheet: FigS2A
Variable	p-value	Bonferroni adjusted p-value
NULL_IL1b	0.0492017	0.442816
NULL_TNFa	0.153711	1
NULL_IL12	0.235049	1
NULL_IL17A	0.264051	1
NULL_IL8	0.276522	1
NULL_IFNa	0.40682	1
NULL_IFNg	0.428426	1
NULL_IL6	0.492011	1
NULL_IL10	0.732985	1

## Sheet: FigS2B
Variable	p-value	Bonferroni adjusted p-value
lps_TNFa	0.00467437	0.0420693
lps_IL1b	0.00565167	0.050865
lps_IL6	0.0111706	0.100535
lps_IL12	0.0146878	0.13219
lps_IFNa	0.0268212	0.241391
lps_IL17A	0.0309982	0.278983
lps_IFNg	0.0331614	0.298452
lps_IL10	0.0517887	0.466098
lps_IL8	0.136123	1

## Sheet: FigS2C
Variable	p-value	Bonferroni adjusted p-value
r848_IL6	0.0111258	0.100132
r848_IL12	0.0424604	0.382144
r848_IL17A	0.0425652	0.383087
r848_IL1b	0.0450036	0.405032
r848_IL10	0.0474687	0.427218
r848_IFNa	0.063744	0.573696
r848_IFNg	0.0655429	0.589886
r848_TNFa	0.116076	1
r848_IL8	0.342179	1

## Sheet: FigS2D
Variable	p-value	Bonferroni adjusted p-value
cd3_IL8	0.602952	1
cd3_IFNa	0.619449	1
cd3_IL1b	0.709842	1
cd3_IL12	0.792724	1
cd3_IL10	0.843145	1
cd3_IL17A	0.91012	1
cd3_IL6	0.983683	1
cd3_TNFa	0.985319	1
cd3_IFNg	0.985873	1

## Sheet: FigS2E
Variable	p-value	Bonferroni adjusted p-value
poly_TNFa	0.0698142	0.628328
poly_IL1b	0.0758301	0.682471
poly_IL17A	0.167009	1
poly_IL8	0.244973	1
poly_IFNg	0.270143	1
poly_IL12	0.35558	1
poly_IL6	0.527905	1
poly_IFNa	0.545383	1
poly_IL10	0.792591	1

## Sheet: FigS2F
Variable	p-value	Bonferroni adjusted p-value
NULL_IL6	0.0791455	0.712309
NULL_IFNg	0.194581	1
NULL_IL12	0.327252	1
NULL_IL8	0.430404	1
NULL_TNFa	0.444754	1
NULL_IL10	0.446762	1
NULL_IL17A	0.966894	1
NULL_IL1b	0.974191	1
NULL_IFNa	0.998919	1

## Sheet: FigS2G
Variable	p-value	Bonferroni adjusted p-value
lps_TNFa	0.0490826	0.441743
lps_IL6	0.103358	0.930222
lps_IL10	0.111068	0.999612
lps_IL1b	0.134498	1
lps_IFNa	0.141164	1
lps_IFNg	0.293562	1
lps_IL12	0.316529	1
lps_IL17A	0.347769	1
lps_IL8	0.466827	1

## Sheet: FigS2H
Variable	p-value	Bonferroni adjusted p-value
r848_IFNa	0.0779729	0.701756
r848_IL10	0.0803952	0.723557
r848_IL6	0.104371	0.939339
r848_TNFa	0.243753	1
r848_IL1b	0.313874	1
r848_IL12	0.319561	1
r848_IFNg	0.5139	1
r848_IL17A	0.810763	1
r848_IL8	0.884693	1

## Sheet: FigS2I
Variable	p-value	Bonferroni adjusted p-value
cd3_IL8	0.620692	1
cd3_IL6	0.687636	1
cd3_IL12	0.757084	1
cd3_IL17A	0.844569	1
cd3_IL10	0.850407	1
cd3_IL1b	0.867033	1
cd3_IFNg	0.880733	1
cd3_TNFa	0.958307	1
cd3_IFNa	0.963937	1

[truncated: 42 more sheets: FigS2J, FigS3A, FigS3B, FigS3C, FigS3D, FigS4A, FigS4B, FigS4C, FigS4D, FigS4E, FigS5A, FigS5B, FigS5C, FigS5D, FigS5E, FigS5F, FigS6A, FigS6B, FigS6C, FigS6D …]
